# Supplementary material for: Development and Evaluation of a Genome-Wide 6K SNP Array for Diploid Sweet Cherry and Tetraploid Sour Cherry
Source: PLoS One. 2012 Dec 20;7(12):e48305. doi: 10.1371/journal.pone.0048305 (PMC3527432; doi:10.1371/journal.pone.0048305)
Supplement: Table S5 — All SNPs of the RosBREED cherry 6K SNP array v1. Information includes physical and genetic positions, targeted genome, and performance outcomes for sweet cherry (n = 269) and sour cherry (n = 330) evaluation panels. (XLSX) [file pone.0048305.s005.xlsx]

## Sheet: Table S5
Table S5. All SNPs of the RosBREED cherry 6K SNP array v1. Information includes physical and genetic positions, targeted genome, and performance outcomes for sweet cherry (n=269) and sour cherry (n=330) evaluation panels.
SNP label			Location					Targeted genome			Evaluation outcomed
NCBI SS#	Original Full Name		Chromosome	Physical position (bp)a	Estimated genetic position #1 (cM)b	Estimated genetic position #2 (cM)c		Cherry crop	Subgenome (sour cherry)		Sweet cherry	Sour cherry
ss490545363	RosBREED_snp_sweet_cherry_Pp1_00043011		1	43011	0.1	0		sweet			0.431034	u
ss490545684	RosBREED_snp_tart_cherry_f_Pp1_00051332		1	51332	0.12	0		sour	fruticosa		m	0.182
ss490545366	RosBREED_snp_sweet_cherry_Pp1_00072435		1	72435	0.16	0		sweet			m	0.181
ss490545369	RosBREED_snp_sweet_cherry_Pp1_00094685		1	94685	0.21	0		sweet			m	m
ss490545372	RosBREED_snp_sweet_cherry_Pp1_00114487		1	114487	0.26	0		sweet			m	0.041
ss490545375	RosBREED_snp_sweet_cherry_Pp1_00154827		1	154827	0.35	0		sweet			m	0.209
ss490545378	RosBREED_snp_sweet_cherry_Pp1_00196391		1	196391	0.44	0		sweet			m	0.182
ss490545688	RosBREED_snp_tart_cherry_a_Pp1_00212925		1	212925	0.48	0		sour	avium		0.262712	0.324
ss490545381	RosBREED_snp_sweet_cherry_Pp1_00226347		1	226347	0.51	0		sweet			m	m
ss490545384	RosBREED_snp_sweet_cherry_Pp1_00252077		1	252077	0.57	0		sweet			m	m
ss490545387	RosBREED_snp_sweet_cherry_Pp1_00282209		1	282209	0.63	0		sweet			m	0.182
ss490545692	RosBREED_snp_tart_cherry_f_Pp1_00343932		1	343932	0.77	0		sour	fruticosa		m	0.179
ss490545390	RosBREED_snp_sweet_cherry_Pp1_00348730		1	348730	0.78	0		sweet			0.330508	0.216
ss490545696	RosBREED_snp_tart_cherry_a_Pp1_00367898		1	367898	0.83	0		sour	avium		0.288136	u
ss490545393	RosBREED_snp_sweet_cherry_Pp1_00375897		1	375897	0.84	0		sweet			m	0.162
ss490545396	RosBREED_snp_sweet_cherry_Pp1_00409628		1	409628	0.92	0		sweet			m	m
ss490545400	RosBREED_snp_sweet_cherry_Pp1_00440533		1	440533	0.99	0		sweet			m	m
ss490558959	RosCOS1201-071_snp_sweet_cherry_Pp1_00450381		1	450381	1.01	0		sweet			0.398305	0.382
ss490545403	RosBREED_snp_sweet_cherry_Pp1_00493090		1	493090	1.11	0		sweet			m	m
ss490545406	RosBREED_snp_sweet_cherry_Pp1_00538005		1	538005	1.21	0		sweet			0.279661	0.203
ss490545410	RosBREED_snp_sweet_cherry_Pp1_00564822		1	564822	1.27	0		sweet			m	m
ss490545700	RosBREED_snp_tart_cherry_f_Pp1_00575786		1	575786	1.29	0		sour	fruticosa		m	u
ss490545413	RosBREED_snp_sweet_cherry_Pp1_00599759		1	599759	1.34	0.1		sweet			0.29661	0.272
ss490545416	RosBREED_snp_sweet_cherry_Pp1_00673608		1	673608	1.48	0.46		sweet			m	0.466
ss490545704	RosBREED_snp_tart_cherry_f_Pp1_00687892		1	687892	1.51	0.53		sour	fruticosa		m	0.176
ss490545419	RosBREED_snp_sweet_cherry_Pp1_00693053		1	693053	1.52	0.56		sweet			m	m
ss490545708	RosBREED_snp_tart_cherry_a_Pp1_00694731		1	694731	1.52	0.57		sour	avium		0.432203	0.264
ss490545422	RosBREED_snp_sweet_cherry_Pp1_00726107		1	726107	1.58	0.72		sweet			0.0169491	u
ss490545425	RosBREED_snp_sweet_cherry_Pp1_00795287		1	795287	1.71	1.06		sweet			m	m
ss490545428	RosBREED_snp_sweet_cherry_Pp1_00807389		1	807389	1.74	1.12		sweet			m	m
ss490545431	RosBREED_snp_sweet_cherry_Pp1_00847464		1	847464	1.81	1.32		sweet			0.439655	u
ss490545434	RosBREED_snp_sweet_cherry_Pp1_00885553		1	885553	1.89	1.5		sweet			0.338983	0.169
ss490545437	RosBREED_snp_sweet_cherry_Pp1_00917288		1	917288	1.95	1.66		sweet			0.0932203	0.426
ss490545440	RosBREED_snp_sweet_cherry_Pp1_00985514		1	985514	2.08	1.99		sweet			m	0.351
ss490545443	RosBREED_snp_sweet_cherry_Pp1_01010940		1	1010940	2.12	2.12		sweet			0.0508475	0.182
ss490545446	RosBREED_snp_sweet_cherry_Pp1_01049839		1	1049839	2.2	2.31		sweet			m	0.196
ss490545712	RosBREED_snp_tart_cherry_f_Pp1_01072051		1	1072051	2.24	2.42		sour	fruticosa		m	u
ss490545449	RosBREED_snp_sweet_cherry_Pp1_01080725		1	1080725	2.26	2.46		sweet			m	m
ss490545452	RosBREED_snp_sweet_cherry_Pp1_01111320		1	1111320	2.32	2.61		sweet			0.415254	0.318
ss490545455	RosBREED_snp_sweet_cherry_Pp1_01135423		1	1135423	2.36	2.73		sweet			m	m
ss490545458	RosBREED_snp_sweet_cherry_Pp1_01176314		1	1176314	2.44	2.93		sweet			0.0423729	0.014
ss490545461	RosBREED_snp_sweet_cherry_Pp1_01197874		1	1197874	2.48	3.04		sweet			0.271186	0.358
ss490545716	RosBREED_snp_tart_cherry_a_Pp1_01235182		1	1235182	2.54	3.22		sour	avium		0.271186	0.277
ss490545464	RosBREED_snp_sweet_cherry_Pp1_01238095		1	1238095	2.54	3.23		sweet			0.271186	0.466
ss490545467	RosBREED_snp_sweet_cherry_Pp1_01272972		1	1272972	2.59	3.4		sweet			m	m
ss490545470	RosBREED_snp_sweet_cherry_Pp1_01292903		1	1292903	2.62	3.5		sweet			m	0.466
ss490545719	RosBREED_snp_tart_cherry_a_Pp1_01327116		1	1327116	2.67	3.67		sour	avium		m	u
ss490545473	RosBREED_snp_sweet_cherry_Pp1_01331155		1	1331155	2.68	3.69		sweet			0.338983	0.432
ss490545476	RosBREED_snp_sweet_cherry_Pp1_01358034		1	1358034	2.72	3.82		sweet			f	f
ss490545479	RosBREED_snp_sweet_cherry_Pp1_01384870		1	1384870	2.75	3.95		sweet			m	0.466
ss490545723	RosBREED_snp_tart_cherry_a_Pp1_01404526		1	1404526	2.78	4.05		sour	avium		0.00847458	0.466
ss490545482	RosBREED_snp_sweet_cherry_Pp1_01450317		1	1450317	2.85	4.27		sweet			0.40678	u
ss490545485	RosBREED_snp_sweet_cherry_Pp1_01480377		1	1480377	2.89	4.42		sweet			m	m
ss490545488	RosBREED_snp_sweet_cherry_Pp1_01514851		1	1514851	2.94	4.59		sweet			m	m
ss490545491	RosBREED_snp_sweet_cherry_Pp1_01537346		1	1537346	2.97	4.7		sweet			m	m
ss490545494	RosBREED_snp_sweet_cherry_Pp1_01574045		1	1574045	3.03	4.88		sweet			m	m
ss490545497	RosBREED_snp_sweet_cherry_Pp1_01668448		1	1668448	3.16	5.34		sweet			m	m
ss490545500	RosBREED_snp_sweet_cherry_Pp1_01718235		1	1718235	3.23	5.59		sweet			m	m
ss490545727	RosBREED_snp_tart_cherry_f_Pp1_01725920		1	1725920	3.24	5.63		sour	fruticosa		m	u
ss490545503	RosBREED_snp_sweet_cherry_Pp1_01737374		1	1737374	3.26	5.68		sweet			0.152542	0.385
ss490545506	RosBREED_snp_sweet_cherry_Pp1_01762999		1	1762999	3.3	5.81		sweet			m	m
ss490545510	RosBREED_snp_sweet_cherry_Pp1_01843379		1	1843379	3.41	6.2		sweet			m	m
ss490545513	RosBREED_snp_sweet_cherry_Pp1_01868730		1	1868730	3.45	6.33		sweet			m	u
ss490545516	RosBREED_snp_sweet_cherry_Pp1_01894053		1	1894053	3.48	6.45		sweet			m	m
ss490545731	RosBREED_snp_tart_cherry_a_Pp1_01897160		1	1897160	3.49	6.47		sour	avium		m	0.492
ss490545735	RosBREED_snp_tart_cherry_f_Pp1_01919153		1	1919153	3.52	6.57		sour	fruticosa		m	0.361
ss490545519	RosBREED_snp_sweet_cherry_Pp1_01920578		1	1920578	3.52	6.58		sweet			m	0.466
ss490545522	RosBREED_snp_sweet_cherry_Pp1_01957104		1	1957104	3.57	6.76		sweet			0.144068	u
ss490545739	RosBREED_snp_tart_cherry_a_Pp1_01979605		1	1979605	3.61	6.87		sour	avium		m	u
ss490545743	RosBREED_snp_tart_cherry_f_Pp1_02028445		1	2028445	3.68	7.11		sour	fruticosa		m	u
ss490545525	RosBREED_snp_sweet_cherry_Pp1_02047481		1	2047481	3.7	7.2		sweet			m	u
ss490545528	RosBREED_snp_sweet_cherry_Pp1_02115377		1	2115377	3.8	7.54		sweet			0.483051	0.318
ss490545531	RosBREED_snp_sweet_cherry_Pp1_02145339		1	2145339	3.84	7.68		sweet			m	m
ss490545535	RosBREED_snp_sweet_cherry_Pp1_02177783		1	2177783	3.89	7.84		sweet			m	m
ss490545538	RosBREED_snp_sweet_cherry_Pp1_02204110		1	2204110	3.93	7.97		sweet			0.0254237	0.493
ss490545747	RosBREED_snp_tart_cherry_f_Pp1_02216916		1	2216916	3.95	8.04		sour	fruticosa		m	0.299
ss490545541	RosBREED_snp_sweet_cherry_Pp1_02241751		1	2241751	3.98	8.16		sweet			0.490566	m
ss490545751	RosBREED_snp_tart_cherry_a_Pp1_02250139		1	2250139	3.99	8.2		sour	avium		f	u
ss490545544	RosBREED_snp_sweet_cherry_Pp1_02304454		1	2304454	4.07	8.47		sweet			m	m
ss490545547	RosBREED_snp_sweet_cherry_Pp1_02334387		1	2334387	4.11	8.61		sweet			m	0.466
ss490545550	RosBREED_snp_sweet_cherry_Pp1_02370183		1	2370183	4.17	8.79		sweet			m	0.176
ss490545553	RosBREED_snp_sweet_cherry_Pp1_02387411		1	2387411	4.19	8.87		sweet			m	m
ss490545556	RosBREED_snp_sweet_cherry_Pp1_02441717		1	2441717	4.27	9.14		sweet			0.474576	0.25
ss490545559	RosBREED_snp_sweet_cherry_Pp1_02462762		1	2462762	4.3	9.24		sweet			m	u
ss490545755	RosBREED_snp_tart_cherry_a_Pp1_02545938		1	2545938	4.82	9.65		sour	avium		m	m
ss490545562	RosBREED_snp_sweet_cherry_Pp1_02589531		1	2589531	5.09	9.86		sweet			f	f
ss490559162	RosCOS1602-202_snp_sweet_cherry_Pp1_02602122		1	2602122	5.13	9.93		sweet			0.20339	0.446
ss490545759	RosBREED_snp_tart_cherry_f_Pp1_02620745		1	2620745	5.17	10.02		sour	fruticosa		m	0.465
ss490545565	RosBREED_snp_sweet_cherry_Pp1_02622201		1	2622201	5.17	10.02		sweet			m	m
ss490545568	RosBREED_snp_sweet_cherry_Pp1_02716470		1	2716470	5.4	10.49		sweet			m	m
ss490545571	RosBREED_snp_sweet_cherry_Pp1_02750346		1	2750346	5.48	10.65		sweet			m	m
ss490545574	RosBREED_snp_sweet_cherry_Pp1_02822461		1	2822461	5.65	11.01		sweet			0.186441	0.432
ss490545577	RosBREED_snp_sweet_cherry_Pp1_02847400		1	2847400	5.71	11.13		sweet			m	m
ss490545763	RosBREED_snp_tart_cherry_f_Pp1_02849097		1	2849097	5.71	11.14		sour	fruticosa		m	0.169
ss490545767	RosBREED_snp_tart_cherry_a_Pp1_02868963		1	2868963	5.76	11.24		sour	avium		m	0.48
ss490545580	RosBREED_snp_sweet_cherry_Pp1_02872880		1	2872880	5.77	11.25		sweet			m	m
ss490545583	RosBREED_snp_sweet_cherry_Pp1_02906213		1	2906213	5.85	11.42		sweet			m	m
ss490545586	RosBREED_snp_sweet_cherry_Pp1_02948421		1	2948421	5.95	11.63		sweet			m	0.4
ss490545589	RosBREED_snp_sweet_cherry_Pp1_02967004		1	2967004	5.99	11.72		sweet			0.152542	u
ss490545771	RosBREED_snp_tart_cherry_f_Pp1_02977194		1	2977194	6.02	11.77		sour	fruticosa		m	u
ss490545591	RosBREED_snp_sweet_cherry_Pp1_02989937		1	2989937	6.05	11.83		sweet			m	u
ss490559121	RosCOS1523-098_snp_sweet_cherry_Pp1_03013675		1	3013675	6.1	11.95		sweet			0.0338983	0.076
ss490545594	RosBREED_snp_sweet_cherry_Pp1_03030908		1	3030908	6.14	12.03		sweet			0.0677966	u
ss490545775	RosBREED_snp_tart_cherry_a_Pp1_03120655		1	3120655	6.36	12.47		sour	avium		m	u
ss490545597	RosBREED_snp_sweet_cherry_Pp1_03137813		1	3137813	6.4	12.55		sweet			0.20339	0.297
ss490545600	RosBREED_snp_sweet_cherry_Pp1_03190565		1	3190565	6.52	12.81		sweet			m	m
ss490545603	RosBREED_snp_sweet_cherry_Pp1_03222806		1	3222806	6.6	12.97		sweet			m	m
ss490545606	RosBREED_snp_sweet_cherry_Pp1_03256420		1	3256420	6.68	13.14		sweet			0.0677966	0.365
ss490545779	RosBREED_snp_tart_cherry_f_Pp1_03271516		1	3271516	6.72	13.21		sour	fruticosa		m	m
ss490545609	RosBREED_snp_sweet_cherry_Pp1_03272484		1	3272484	6.72	13.22		sweet			0.0677966	u
ss490545613	RosBREED_snp_sweet_cherry_Pp1_03317306		1	3317306	6.82	13.44		sweet			m	0.473
ss490545783	RosBREED_snp_tart_cherry_f_Pp1_03335284		1	3335284	6.87	13.52		sour	fruticosa		f	f
ss490545616	RosBREED_snp_sweet_cherry_Pp1_03348164		1	3348164	6.9	13.59		sweet			0.118644	0.453
ss490545619	RosBREED_snp_sweet_cherry_Pp1_03367813		1	3367813	6.94	13.68		sweet			0.161017	0.358
ss490545622	RosBREED_snp_sweet_cherry_Pp1_03405097		1	3405097	7.03	13.87		sweet			m	m
ss490545787	RosBREED_snp_tart_cherry_f_Pp1_03410968		1	3410968	7.05	13.9		sour	fruticosa		m	u
ss490545625	RosBREED_snp_sweet_cherry_Pp1_03438841		1	3438841	7.11	14.03		sweet			0.194915	0.304
ss490545791	RosBREED_snp_tart_cherry_a_Pp1_03452548		1	3452548	7.12	14.1		sour	avium		m	u
ss490545628	RosBREED_snp_sweet_cherry_Pp1_03470086		1	3470086	7.14	14.19		sweet			0.169491	0.439
ss490545631	RosBREED_snp_sweet_cherry_Pp1_03511935		1	3511935	7.18	14.39		sweet			0.11017	0.074
ss490545634	RosBREED_snp_sweet_cherry_Pp1_03541276		1	3541276	7.21	14.53		sweet			m	m
ss490545795	RosBREED_snp_tart_cherry_f_Pp1_03563052		1	3563052	7.23	14.64		sour	fruticosa		m	u
ss490545637	RosBREED_snp_sweet_cherry_Pp1_03565104		1	3565104	7.23	14.65		sweet			m	m
ss490545799	RosBREED_snp_tart_cherry_a_Pp1_03595887		1	3595887	7.27	14.8		sour	avium		m	m
ss490545640	RosBREED_snp_sweet_cherry_Pp1_03598182		1	3598182	7.27	14.81		sweet			m	m
ss490545643	RosBREED_snp_sweet_cherry_Pp1_03646156		1	3646156	7.32	15.05		sweet			f	u
ss490545646	RosBREED_snp_sweet_cherry_Pp1_03683691		1	3683691	7.36	15.23		sweet			m	0.169
ss490545649	RosBREED_snp_sweet_cherry_Pp1_03727172		1	3727172	7.4	15.45		sweet			m	m
ss490545652	RosBREED_snp_sweet_cherry_Pp1_03745784		1	3745784	7.42	15.54		sweet			m	u
ss490545655	RosBREED_snp_sweet_cherry_Pp1_03795271		1	3795271	7.47	15.78		sweet			m	0.48
ss490545803	RosBREED_snp_tart_cherry_a_Pp1_03850920		1	3850920	7.53	16.05		sour	avium		0.101695	u
ss490545658	RosBREED_snp_sweet_cherry_Pp1_03851976		1	3851976	7.53	16.06		sweet			0.0423729	u
ss490545660	RosBREED_snp_sweet_cherry_Pp1_03878541		1	3878541	7.55	16.19		sweet			m	m
ss490545663	RosBREED_snp_sweet_cherry_Pp1_04007222		1	4007222	7.69	16.82		sweet			m	0.473
ss490545666	RosBREED_snp_sweet_cherry_Pp1_04032199		1	4032199	7.71	16.94		sweet			m	m
ss490545669	RosBREED_snp_sweet_cherry_Pp1_04060714		1	4060714	7.74	17.08		sweet			m	m
ss490545807	RosBREED_snp_tart_cherry_f_Pp1_04061597		1	4061597	7.74	17.09		sour	fruticosa		m	u
ss490545672	RosBREED_snp_sweet_cherry_Pp1_04104373		1	4104373	7.78	17.3		sweet			m	m
ss490545675	RosBREED_snp_sweet_cherry_Pp1_04135801		1	4135801	7.82	17.45		sweet			0.0263158	u
ss490545678	RosBREED_snp_sweet_cherry_Pp1_04203096		1	4203096	7.89	17.78		sweet			m	m
ss490545681	RosBREED_snp_sweet_cherry_Pp1_04266188		1	4266188	7.95	18.09		sweet			m	0.473
ss490545811	RosBREED_snp_tart_cherry_f_Pp1_04273763		1	4273763	7.96	18.13		sour	fruticosa		m	0.169
ss490545685	RosBREED_snp_sweet_cherry_Pp1_04292905		1	4292905	7.98	18.22		sweet			0.0338983	u
ss490545814	RosBREED_snp_tart_cherry_a_Pp1_04307615		1	4307615	7.99	18.3		sour	avium		m	u
ss490545689	RosBREED_snp_sweet_cherry_Pp1_04322404		1	4322404	8.01	18.37		sweet			0.144068	0.345
ss490545693	RosBREED_snp_sweet_cherry_Pp1_04354807		1	4354807	8.04	18.53		sweet			0.101695	0.493
ss490545698	RosBREED_snp_sweet_cherry_Pp1_04455379		1	4455379	8.14	19.02		sweet			m	m
ss490545702	RosBREED_snp_sweet_cherry_Pp1_04487151		1	4487151	8.18	19.18		sweet			m	0.493
ss490545706	RosBREED_snp_sweet_cherry_Pp1_04506787		1	4506787	8.2	19.27		sweet			m	0.493
ss490545818	RosBREED_snp_tart_cherry_f_Pp1_04525466		1	4525466	8.21	19.36		sour	fruticosa		m	u
ss490545710	RosBREED_snp_sweet_cherry_Pp1_04536496		1	4536496	8.23	19.42		sweet			m	m
ss490545822	RosBREED_snp_tart_cherry_a_Pp1_04552537		1	4552537	8.24	19.5		sour	avium		f	u
ss490545714	RosBREED_snp_sweet_cherry_Pp1_04582994		1	4582994	8.27	19.65		sweet			m	m
ss490545718	RosBREED_snp_sweet_cherry_Pp1_04604799		1	4604799	8.3	19.75		sweet			m	u
ss490545826	RosBREED_snp_tart_cherry_a_Pp1_04612635		1	4612635	8.3	19.79		sour	avium		m	0.469
ss490545722	RosBREED_snp_sweet_cherry_Pp1_04644630		1	4644630	8.34	19.95		sweet			m	m
ss490545726	RosBREED_snp_sweet_cherry_Pp1_04655310		1	4655310	8.35	20		sweet			m	m
ss490545830	RosBREED_snp_tart_cherry_f_Pp1_04689058		1	4689058	8.38	20.17		sour	fruticosa		m	u
ss490545730	RosBREED_snp_sweet_cherry_Pp1_04701790		1	4701790	8.39	20.23		sweet			m	m
ss490545834	RosBREED_snp_tart_cherry_a_Pp1_04759453		1	4759453	8.45	20.51		sour	avium		0.00847458	u
ss490545734	RosBREED_snp_sweet_cherry_Pp1_04771145		1	4771145	8.47	20.57		sweet			0.033362	u
ss490545738	RosBREED_snp_sweet_cherry_Pp1_04826319		1	4826319	8.52	20.84		sweet			m	m
ss490545838	RosBREED_snp_tart_cherry_a_Pp1_04904130		1	4904130	8.6	21.22		sour	avium		0.0508475	u
ss490545742	RosBREED_snp_sweet_cherry_Pp1_04905651		1	4905651	8.6	21.23		sweet			0.0338983	0.399
ss490545842	RosBREED_snp_tart_cherry_f_Pp1_04910966		1	4910966	8.61	21.26		sour	fruticosa		m	0.493
ss490545746	RosBREED_snp_sweet_cherry_Pp1_04935013		1	4935013	8.63	21.37		sweet			0.0338983	u
ss490545750	RosBREED_snp_sweet_cherry_Pp1_04970223		1	4970223	8.67	21.55		sweet			m	m
ss490545754	RosBREED_snp_sweet_cherry_Pp1_04986018		1	4986018	8.68	21.62		sweet			0.00847458	0.014
ss490545758	RosBREED_snp_sweet_cherry_Pp1_05007768		1	5007768	8.71	21.73		sweet			m	m
ss490545846	RosBREED_snp_tart_cherry_f_Pp1_05010822		1	5010822	8.71	21.75		sour	fruticosa		m	0.189
ss490545762	RosBREED_snp_sweet_cherry_Pp1_05034213		1	5034213	8.73	21.86		sweet			m	u
ss490545766	RosBREED_snp_sweet_cherry_Pp1_05072796		1	5072796	8.77	22.05		sweet			m	m
ss490545770	RosBREED_snp_sweet_cherry_Pp1_05109414		1	5109414	8.81	22.23		sweet			m	m
ss490545774	RosBREED_snp_sweet_cherry_Pp1_05157044		1	5157044	8.86	22.46		sweet			m	0.493
ss490545778	RosBREED_snp_sweet_cherry_Pp1_05179411		1	5179411	8.88	22.57		sweet			m	m
ss490545782	RosBREED_snp_sweet_cherry_Pp1_05212271		1	5212271	8.92	22.73		sweet			0.152542	0.48
ss490545786	RosBREED_snp_sweet_cherry_Pp1_05246837		1	5246837	8.95	22.9		sweet			m	u
ss490545850	RosBREED_snp_tart_cherry_a_Pp1_05261577		1	5261577	8.97	22.98		sour	avium		f	u
ss490545790	RosBREED_snp_sweet_cherry_Pp1_05269311		1	5269311	8.97	23.01		sweet			m	0.493
ss490545794	RosBREED_snp_sweet_cherry_Pp1_05301980		1	5301980	9.01	23.17		sweet			m	m
ss490545798	RosBREED_snp_sweet_cherry_Pp1_05324710		1	5324710	9.03	23.29		sweet			0.0338983	u
ss490545802	RosBREED_snp_sweet_cherry_Pp1_05360291		1	5360291	9.07	23.46		sweet			m	m
ss490545854	RosBREED_snp_tart_cherry_f_Pp1_05383904		1	5383904	9.09	23.58		sour	fruticosa		m	0.189
ss490545806	RosBREED_snp_sweet_cherry_Pp1_05400914		1	5400914	9.11	23.66		sweet			m	m
ss490545810	RosBREED_snp_sweet_cherry_Pp1_05495089		1	5495089	9.2	24.12		sweet			m	m
ss490545858	RosBREED_snp_tart_cherry_a_Pp1_05518994		1	5518994	9.23	24.24		sour	avium		m	u
ss490545813	RosBREED_snp_sweet_cherry_Pp1_05523732		1	5523732	9.23	24.26		sweet			m	m
ss490545817	RosBREED_snp_sweet_cherry_Pp1_05564866		1	5564866	9.28	24.46		sweet			0.0254237	0.358
ss490545821	RosBREED_snp_sweet_cherry_Pp1_05587757		1	5587757	9.3	24.58		sweet			0.11017	0.459
ss490558973	RosCOS1231-486_snp_sweet_cherry_Pp1_05590801		1	5590801	9.3	24.59		sweet			m	m
ss490558970	RosCOS1231-478_snp_sweet_cherry_Pp1_05590809		1	5590809	9.3	24.59		sweet			0.0350877	m
ss490545862	RosBREED_snp_tart_cherry_f_Pp1_05607095		1	5607095	9.32	24.67		sour	fruticosa		m	m
ss490545825	RosBREED_snp_sweet_cherry_Pp1_05617464		1	5617464	9.33	24.72		sweet			m	0.48
ss490545865	RosBREED_snp_tart_cherry_a_Pp1_05627922		1	5627922	9.34	24.77		sour	avium		m	0.486
ss490545829	RosBREED_snp_sweet_cherry_Pp1_05651419		1	5651419	9.36	24.89		sweet			m	m
ss490545833	RosBREED_snp_sweet_cherry_Pp1_05684210		1	5684210	9.4	25.05		sweet			m	m
ss490545869	RosBREED_snp_tart_cherry_a_Pp1_05691368		1	5691368	9.4	25.09		sour	avium		m	0.486
ss490545837	RosBREED_snp_sweet_cherry_Pp1_05779618		1	5779618	9.49	25.52		sweet			m	0.196
ss490545840	RosBREED_snp_sweet_cherry_Pp1_05800919		1	5800919	9.52	25.62		sweet			m	m
ss490545844	RosBREED_snp_sweet_cherry_Pp1_05839154		1	5839154	9.56	25.81		sweet			0.245763	0.446
ss490545873	RosBREED_snp_tart_cherry_a_Pp1_05857888		1	5857888	9.57	25.9		sour	avium		m	u
ss490545877	RosBREED_snp_tart_cherry_f_Pp1_05866235		1	5866235	9.58	25.94		sour	fruticosa		m	u
ss490545848	RosBREED_snp_sweet_cherry_Pp1_05878432		1	5878432	9.6	26		sweet			0.5	u
ss490545852	RosBREED_snp_sweet_cherry_Pp1_05894052		1	5894052	9.61	26.08		sweet			0.423729	0.243
ss490545856	RosBREED_snp_sweet_cherry_Pp1_05930591		1	5930591	9.65	26.26		sweet			m	0.48
ss490545860	RosBREED_snp_sweet_cherry_Pp1_05962255		1	5962255	9.68	26.41		sweet			0.237288	0.466
ss490545881	RosBREED_snp_tart_cherry_a_Pp1_05973940		1	5973940	9.69	26.47		sour	avium		m	0.451
ss490545885	RosBREED_snp_tart_cherry_f_Pp1_05993141		1	5993141	9.71	26.57		sour	fruticosa		m	0.189
ss490545864	RosBREED_snp_sweet_cherry_Pp1_06004420		1	6004420	9.72	26.62		sweet			m	m
ss490545868	RosBREED_snp_sweet_cherry_Pp1_06034950		1	6034950	9.76	26.77		sweet			m	m
ss490545872	RosBREED_snp_sweet_cherry_Pp1_06059026		1	6059026	9.78	26.89		sweet			m	0.486
ss490545876	RosBREED_snp_sweet_cherry_Pp1_06090254		1	6090254	9.81	27.04		sweet			m	m
ss490545889	RosBREED_snp_tart_cherry_f_Pp1_06110448		1	6110448	9.83	27.14		sour	fruticosa		m	0.189
ss490545880	RosBREED_snp_sweet_cherry_Pp1_06120596		1	6120596	9.84	27.19		sweet			m	m
ss490545893	RosBREED_snp_tart_cherry_a_Pp1_06148360		1	6148360	9.87	27.33		sour	avium		f	u
ss490545884	RosBREED_snp_sweet_cherry_Pp1_06180054		1	6180054	9.9	27.48		sweet			m	0.014
ss490545897	RosBREED_snp_tart_cherry_a_Pp1_06208957		1	6208957	9.93	27.63		sour	avium		m	u
ss490545901	RosBREED_snp_tart_cherry_f_Pp1_06210856		1	6210856	9.93	27.63		sour	fruticosa		m	u
ss490545888	RosBREED_snp_sweet_cherry_Pp1_06215653		1	6215653	9.94	27.66		sweet			0.271186	u
ss490545892	RosBREED_snp_sweet_cherry_Pp1_06246140		1	6246140	9.97	27.81		sweet			m	u
ss490545896	RosBREED_snp_sweet_cherry_Pp1_06310064		1	6310064	10.04	28.12		sweet			0.0508475	u
ss490545905	RosBREED_snp_tart_cherry_a_Pp1_06332621		1	6332621	10.06	28.23		sour	avium		m	u
ss490545900	RosBREED_snp_sweet_cherry_Pp1_06365408		1	6365408	10.09	28.39		sweet			f	u
ss490545904	RosBREED_snp_sweet_cherry_Pp1_06402261		1	6402261	10.13	28.57		sweet			m	m
ss490545908	RosBREED_snp_sweet_cherry_Pp1_06427303		1	6427303	10.16	28.7		sweet			0.483051	u
ss490545909	RosBREED_snp_tart_cherry_f_Pp1_06454359		1	6454359	10.18	28.83		sour	fruticosa		m	0.176
ss490545912	RosBREED_snp_sweet_cherry_Pp1_06460845		1	6460845	10.19	28.86		sweet			0.262712	u
ss490545916	RosBREED_snp_sweet_cherry_Pp1_06501549		1	6501549	10.23	29.06		sweet			m	m
ss490559240	RosCOS2051-059_snp_sweet_cherry_Pp1_06504213		1	6504213	10.23	29.07		sweet			m	m
ss490545920	RosBREED_snp_sweet_cherry_Pp1_06523752		1	6523752	10.25	29.17		sweet			0.144068	0.378
ss490545924	RosBREED_snp_sweet_cherry_Pp1_06788990		1	6788990	10.52	30.47		sweet			m	u
ss490545928	RosBREED_snp_sweet_cherry_Pp1_06857570		1	6857570	10.59	30.81		sweet			m	m
ss490545913	RosBREED_snp_tart_cherry_f_Pp1_06865945		1	6865945	10.6	30.85		sour	fruticosa		m	u
ss490545932	RosBREED_snp_sweet_cherry_Pp1_06914459		1	6914459	10.65	31.09		sweet			0.5	f
ss490545936	RosBREED_snp_sweet_cherry_Pp1_06996315		1	6996315	10.74	31.49		sweet			m	m
ss490545917	RosBREED_snp_tart_cherry_a_Pp1_07044532		1	7044532	10.79	31.73		sour	avium		m	f
ss490545940	RosBREED_snp_sweet_cherry_Pp1_07047732		1	7047732	10.79	31.74		sweet			m	m
ss490545944	RosBREED_snp_sweet_cherry_Pp1_07074495		1	7074495	10.82	31.87		sweet			0.220339	0.486
ss490545947	RosBREED_snp_sweet_cherry_Pp1_07089244		1	7089244	10.83	31.94		sweet			0.220339	0.486
ss490545921	RosBREED_snp_tart_cherry_a_Pp1_07120485		1	7120485	10.86	32.1		sour	avium		0.0128205	u
ss490545951	RosBREED_snp_sweet_cherry_Pp1_07130958		1	7130958	10.87	32.15		sweet			0.466102	0.446
ss490545955	RosBREED_snp_sweet_cherry_Pp1_07234788		1	7234788	10.98	32.66		sweet			0.00847458	m
ss490545959	RosBREED_snp_sweet_cherry_Pp1_07287012		1	7287012	11.03	32.92		sweet			m	0.196
ss490545926	RosBREED_snp_tart_cherry_f_Pp1_07328179		1	7328179	11.08	33.12		sour	fruticosa		m	0.284
ss490545963	RosBREED_snp_sweet_cherry_Pp1_07328678		1	7328678	11.08	33.12		sweet			0.372881	0.473
ss490545930	RosBREED_snp_tart_cherry_a_Pp1_07368812		1	7368812	11.12	33.32		sour	avium		m	0.486
ss490545934	RosBREED_snp_tart_cherry_f_Pp1_07369106		1	7369106	11.12	33.32		sour	fruticosa		m	m
ss490545967	RosBREED_snp_sweet_cherry_Pp1_07374161		1	7374161	11.12	33.34		sweet			0.211864	u
ss490545971	RosBREED_snp_sweet_cherry_Pp1_07407733		1	7407733	11.16	33.51		sweet			m	0.473
ss490545975	RosBREED_snp_sweet_cherry_Pp1_07435700		1	7435700	11.18	33.64		sweet			f	u
ss490545980	RosBREED_snp_sweet_cherry_Pp1_07474737		1	7474737	11.22	33.84		sweet			m	u
ss490545984	RosBREED_snp_sweet_cherry_Pp1_07504437		1	7504437	11.26	33.98		sweet			0.271186	u
ss490545988	RosBREED_snp_sweet_cherry_Pp1_07553811		1	7553811	11.31	34.22		sweet			m	m
ss490545992	RosBREED_snp_sweet_cherry_Pp1_07571950		1	7571950	11.32	34.31		sweet			m	m
ss490545938	RosBREED_snp_tart_cherry_f_Pp1_07604342		1	7604342	11.36	34.47		sour	fruticosa		m	0.286
ss490545996	RosBREED_snp_sweet_cherry_Pp1_07606665		1	7606665	11.36	34.48		sweet			m	0.473
ss490546000	RosBREED_snp_sweet_cherry_Pp1_07636411		1	7636411	11.39	34.63		sweet			m	m
ss490545942	RosBREED_snp_tart_cherry_a_Pp1_07674018		1	7674018	11.43	34.81		sour	avium		m	0.48
ss490546004	RosBREED_snp_sweet_cherry_Pp1_07705893		1	7705893	11.46	34.97		sweet			m	0.473
ss490546008	RosBREED_snp_sweet_cherry_Pp1_07738648		1	7738648	11.49	35.13		sweet			m	m
ss490546012	RosBREED_snp_sweet_cherry_Pp1_07761556		1	7761556	11.52	35.24		sweet			m	m
ss490546016	RosBREED_snp_sweet_cherry_Pp1_07801093		1	7801093	11.56	35.44		sweet			m	m
ss490546020	RosBREED_snp_sweet_cherry_Pp1_07824263		1	7824263	11.58	35.55		sweet			0.364407	u
ss490545946	RosBREED_snp_tart_cherry_a_Pp1_07825840		1	7825840	11.58	35.56		sour	avium		m	0.473
ss490546024	RosBREED_snp_sweet_cherry_Pp1_07983442		1	7983442	11.74	36.33		sweet			m	0.473
ss490546028	RosBREED_snp_sweet_cherry_Pp1_08014155		1	8014155	11.78	36.48		sweet			m	m
ss490545950	RosBREED_snp_tart_cherry_a_Pp1_08028835		1	8028835	11.79	36.56		sour	avium		0.127119	u
ss490546036	RosBREED_snp_sweet_cherry_Pp1_08048406		1	8048406	11.81	36.65		sweet			m	0.473
ss490546040	RosBREED_snp_sweet_cherry_Pp1_08081294		1	8081294	11.84	36.81		sweet			m	m
ss490546044	RosBREED_snp_sweet_cherry_Pp1_08106269		1	8106269	11.87	36.94		sweet			0.0423729	0.493
ss490545954	RosBREED_snp_tart_cherry_f_Pp1_08116226		1	8116226	11.88	36.98		sour	fruticosa		m	m
ss490546048	RosBREED_snp_sweet_cherry_Pp1_08141455		1	8141455	11.91	37.11		sweet			0.0508475	u
ss490545958	RosBREED_snp_tart_cherry_a_Pp1_08153301		1	8153301	11.92	37.17		sour	avium		0.0423729	u
ss490546052	RosBREED_snp_sweet_cherry_Pp1_08211301		1	8211301	11.98	37.45		sweet			0.20339	u
ss490546056	RosBREED_snp_sweet_cherry_Pp1_08240209		1	8240209	12.01	37.59		sweet			0.059322	0.453
ss490546060	RosBREED_snp_sweet_cherry_Pp1_08272186		1	8272186	12.04	37.75		sweet			m	m
ss490545962	RosBREED_snp_tart_cherry_f_Pp1_08290152		1	8290152	12.06	37.84		sour	fruticosa		m	0.194
ss490546065	RosBREED_snp_sweet_cherry_Pp1_08299271		1	8299271	12.07	37.88		sweet			0.0423729	0.486
ss490545966	RosBREED_snp_tart_cherry_a_Pp1_08312796		1	8312796	12.08	37.95		sour	avium		m	0.468
ss490545970	RosBREED_snp_tart_cherry_f_Pp1_08329183		1	8329183	12.1	38.03		sour	fruticosa		m	u
ss490546069	RosBREED_snp_sweet_cherry_Pp1_08331721		1	8331721	12.1	38.04		sweet			0.00531915	m
ss490545974	RosBREED_snp_tart_cherry_a_Pp1_08333998		1	8333998	12.1	38.05		sour	avium		m	0.465
ss490546073	RosBREED_snp_sweet_cherry_Pp1_08362186		1	8362186	12.13	38.19		sweet			m	u
ss490546077	RosBREED_snp_sweet_cherry_Pp1_08406081		1	8406081	12.18	38.41		sweet			m	u
ss490558828	RosCOS0478-334_snp_sweet_cherry_Pp1_08412029		1	8412029	12.18	38.44		sweet			m	m
ss490558825	RosCOS0478-267_snp_sweet_cherry_Pp1_08412096		1	8412096	12.18	38.44		sweet			0.262712	0.368
ss490558822	RosCOS0478-110_snp_sweet_cherry_Pp1_08412253		1	8412253	12.18	38.44		sweet			m	m
ss490546081	RosBREED_snp_sweet_cherry_Pp1_08431278		1	8431278	12.2	38.53		sweet			0.169491	0.486
ss490546085	RosBREED_snp_sweet_cherry_Pp1_08452824		1	8452824	12.22	38.64		sweet			m	m
ss490545978	RosBREED_snp_tart_cherry_f_Pp1_08459454		1	8459454	12.23	38.67		sour	fruticosa		m	0.277
ss490545982	RosBREED_snp_tart_cherry_a_Pp1_08495367		1	8495367	12.27	38.84		sour	avium		m	0.459
ss490546089	RosBREED_snp_sweet_cherry_Pp1_08502397		1	8502397	12.27	38.88		sweet			0.0517241	u
ss490546093	RosBREED_snp_sweet_cherry_Pp1_08531796		1	8531796	12.3	39.02		sweet			m	m
ss490546097	RosBREED_snp_sweet_cherry_Pp1_08553595		1	8553595	12.33	39.13		sweet			m	m
ss490546101	RosBREED_snp_sweet_cherry_Pp1_08591955		1	8591955	12.36	39.32		sweet			f	u
ss490545986	RosBREED_snp_tart_cherry_a_Pp1_08596743		1	8596743	12.37	39.34		sour	avium		m	0.465
ss490546105	RosBREED_snp_sweet_cherry_Pp1_08602438		1	8602438	12.38	39.37		sweet			m	m
ss490546109	RosBREED_snp_sweet_cherry_Pp1_08641043		1	8641043	12.42	39.56		sweet			m	m
ss490546113	RosBREED_snp_sweet_cherry_Pp1_08680163		1	8680163	12.46	39.75		sweet			m	m
ss490545990	RosBREED_snp_tart_cherry_f_Pp1_08729391		1	8729391	12.51	39.99		sour	fruticosa		m	u
ss490545994	RosBREED_snp_tart_cherry_a_Pp1_08761642		1	8761642	12.54	40.15		sour	avium		m	0.465
ss490546118	RosBREED_snp_sweet_cherry_Pp1_08773061		1	8773061	12.55	40.21		sweet			m	m
ss490546122	RosBREED_snp_sweet_cherry_Pp1_08813207		1	8813207	12.59	40.4		sweet			m	m
ss490546126	RosBREED_snp_sweet_cherry_Pp1_08833408		1	8833408	12.62	40.5		sweet			0.0847458	0.459
ss490546130	RosBREED_snp_sweet_cherry_Pp1_09029964		1	9029964	12.9	41.47		sweet			m	m
ss490546134	RosBREED_snp_sweet_cherry_Pp1_09067752		1	9067752	12.96	41.65		sweet			m	m
ss490545998	RosBREED_snp_tart_cherry_a_Pp1_09112138		1	9112138	13.02	41.87		sour	avium		m	u
ss490546138	RosBREED_snp_sweet_cherry_Pp1_09123894		1	9123894	13.04	41.93		sweet			m	m
ss490546142	RosBREED_snp_sweet_cherry_Pp1_09154975		1	9154975	13.08	42.08		sweet			m	m
ss490546002	RosBREED_snp_tart_cherry_f_Pp1_09168155		1	9168155	13.1	42.15		sour	fruticosa		m	u
ss490546146	RosBREED_snp_sweet_cherry_Pp1_09182116		1	9182116	13.12	42.21		sweet			m	m
ss490546150	RosBREED_snp_sweet_cherry_Pp1_09317556		1	9317556	13.32	42.88		sweet			m	m
ss490546154	RosBREED_snp_sweet_cherry_Pp1_09325382		1	9325382	13.33	42.92		sweet			m	u
ss490546158	RosBREED_snp_sweet_cherry_Pp1_09415438		1	9415438	13.46	43.36		sweet			m	u
ss490546162	RosBREED_snp_sweet_cherry_Pp1_09436250		1	9436250	13.49	43.46		sweet			m	0.466
ss490546166	RosBREED_snp_sweet_cherry_Pp1_09467655		1	9467655	13.54	43.62		sweet			m	m
ss490546006	RosBREED_snp_tart_cherry_a_Pp1_09491645		1	9491645	13.57	43.73		sour	avium		m	u
ss490546170	RosBREED_snp_sweet_cherry_Pp1_09498211		1	9498211	13.58	43.77		sweet			m	m
ss490546174	RosBREED_snp_sweet_cherry_Pp1_09597368		1	9597368	13.65	44.25		sweet			0.305085	0.479
ss490546010	RosBREED_snp_tart_cherry_a_Pp1_09606098		1	9606098	13.65	44.3		sour	avium		m	u
ss490546178	RosBREED_snp_sweet_cherry_Pp1_09623424		1	9623424	13.66	44.38		sweet			m	0.189
ss490546182	RosBREED_snp_sweet_cherry_Pp1_09655274		1	9655274	13.68	44.54		sweet			0.144068	u
ss490546014	RosBREED_snp_tart_cherry_f_Pp1_09679741		1	9679741	13.69	44.66		sour	fruticosa		f	f
ss490546018	RosBREED_snp_tart_cherry_a_Pp1_09689918		1	9689918	13.7	44.71		sour	avium		m	0.459
ss490546186	RosBREED_snp_sweet_cherry_Pp1_09923337		1	9923337	13.82	45.85		sweet			m	m
ss490546190	RosBREED_snp_sweet_cherry_Pp1_09929172		1	9929172	13.83	45.88		sweet			m	m
ss490546194	RosBREED_snp_sweet_cherry_Pp1_10033789		1	10033789	13.88	46.39		sweet			m	0.189
ss490546198	RosBREED_snp_sweet_cherry_Pp1_10046139		1	10046139	13.89	46.47		sweet			m	m
ss490546022	RosBREED_snp_tart_cherry_f_Pp1_10061954		1	10061954	13.9	46.75		sour	fruticosa		m	0.189
ss490546202	RosBREED_snp_sweet_cherry_Pp1_10068854		1	10068854	13.9	46.87		sweet			m	m
ss490546206	RosBREED_snp_sweet_cherry_Pp1_10077418		1	10077418	13.91	47.03		sweet			m	m
ss490546210	RosBREED_snp_sweet_cherry_Pp1_10111083		1	10111083	13.93	47.63		sweet			m	m
ss490546214	RosBREED_snp_sweet_cherry_Pp1_10128117		1	10128117	13.93	47.94		sweet			m	u
ss490546218	RosBREED_snp_sweet_cherry_Pp1_10138561		1	10138561	13.94	48.13		sweet			f	u
ss490546222	RosBREED_snp_sweet_cherry_Pp1_10143073		1	10143073	13.94	48.21		sweet			m	u
ss490546226	RosBREED_snp_sweet_cherry_Pp1_10175178		1	10175178	13.96	48.79		sweet			0.135593	0.419
ss490546230	RosBREED_snp_sweet_cherry_Pp1_10176147		1	10176147	13.96	48.8		sweet			0.135593	0.419
ss490546026	RosBREED_snp_tart_cherry_a_Pp1_10178231		1	10178231	13.96	48.84		sour	avium		0.161017	u
ss490546234	RosBREED_snp_sweet_cherry_Pp1_10187485		1	10187485	13.97	49.01		sweet			m	m
ss490546238	RosBREED_snp_sweet_cherry_Pp1_10194300		1	10194300	13.97	49.13		sweet			m	m
ss490546030	RosBREED_snp_tart_cherry_a_Pp1_10196636		1	10196636	13.97	49.17		sour	avium		m	u
ss490546241	RosBREED_snp_sweet_cherry_Pp1_10205646		1	10205646	13.98	49.33		sweet			m	m
ss490546245	RosBREED_snp_sweet_cherry_Pp1_10212317		1	10212317	13.98	49.45		sweet			m	m
ss490546249	RosBREED_snp_sweet_cherry_Pp1_10220094		1	10220094	13.98	49.59		sweet			m	u
ss490546253	RosBREED_snp_sweet_cherry_Pp1_10229579		1	10229579	13.99	49.76		sweet			m	m
ss490546033	RosBREED_snp_tart_cherry_f_Pp1_10235212		1	10235212	13.99	49.86		sour	fruticosa		m	m
ss490546257	RosBREED_snp_sweet_cherry_Pp1_10237387		1	10237387	13.99	49.9		sweet			m	u
ss490546037	RosBREED_snp_tart_cherry_a_Pp1_10265101		1	10265101	14.01	50.4		sour	avium		m	0.459
ss490546261	RosBREED_snp_sweet_cherry_Pp1_10267971		1	10267971	14.01	50.45		sweet			m	0.189
ss490546265	RosBREED_snp_sweet_cherry_Pp1_10275599		1	10275599	14.01	50.59		sweet			m	m
ss490546269	RosBREED_snp_sweet_cherry_Pp1_10284090		1	10284090	14.02	50.74		sweet			0.169491	u
ss490546273	RosBREED_snp_sweet_cherry_Pp1_10296567		1	10296567	14.03	50.97		sweet			0.466102	u
ss490546277	RosBREED_snp_sweet_cherry_Pp1_10307671		1	10307671	14.03	51.17		sweet			m	u
ss490546281	RosBREED_snp_sweet_cherry_Pp1_10316151		1	10316151	14.04	51.32		sweet			0.279661	0.479
ss490546285	RosBREED_snp_sweet_cherry_Pp1_10330576		1	10330576	14.04	51.58		sweet			0.169491	0.372
ss490546289	RosBREED_snp_sweet_cherry_Pp1_10343771		1	10343771	14.05	51.81		sweet			m	m
ss490546293	RosBREED_snp_sweet_cherry_Pp1_10365026		1	10365026	14.06	52.2		sweet			m	m
ss490546297	RosBREED_snp_sweet_cherry_Pp1_10373928		1	10373928	14.07	52.36		sweet			0.0254237	0.027
ss490546041	RosBREED_snp_tart_cherry_f_Pp1_10396809		1	10396809	14.08	52.77		sour	fruticosa		m	u
ss490546045	RosBREED_snp_tart_cherry_a_Pp1_10402510		1	10402510	14.08	52.87		sour	avium		m	0.451
ss490546301	RosBREED_snp_sweet_cherry_Pp1_10419462		1	10419462	14.09	53.17		sweet			0.0677966	m
ss490546305	RosBREED_snp_sweet_cherry_Pp1_10427271		1	10427271	14.1	53.3		sweet			m	m
ss490546309	RosBREED_snp_sweet_cherry_Pp1_10442186		1	10442186	14.1	53.48		sweet			m	m
ss490546313	RosBREED_snp_sweet_cherry_Pp1_10454088		1	10454088	14.11	53.62		sweet			f	f
ss490546317	RosBREED_snp_sweet_cherry_Pp1_10461071		1	10461071	14.12	53.7		sweet			m	m
ss490546049	RosBREED_snp_tart_cherry_a_Pp1_10492067		1	10492067	14.13	54.06		sour	avium		m	0.459
ss490546321	RosBREED_snp_sweet_cherry_Pp1_10493258		1	10493258	14.13	54.07		sweet			m	m
ss490546053	RosBREED_snp_tart_cherry_f_Pp1_10494409		1	10494409	14.13	54.09		sour	fruticosa		m	u
ss490546325	RosBREED_snp_sweet_cherry_Pp1_10506571		1	10506571	14.14	54.23		sweet			m	u
ss490546329	RosBREED_snp_sweet_cherry_Pp1_10529154		1	10529154	14.15	54.49		sweet			m	m
ss490546057	RosBREED_snp_tart_cherry_a_Pp1_10531094		1	10531094	14.15	54.51		sour	avium		m	0.465
ss490546333	RosBREED_snp_sweet_cherry_Pp1_10546969		1	10546969	14.16	54.7		sweet			0.194915	u
ss490546337	RosBREED_snp_sweet_cherry_Pp1_10559404		1	10559404	14.17	54.84		sweet			0.0948276	u
ss490546341	RosBREED_snp_sweet_cherry_Pp1_10567330		1	10567330	14.17	54.94		sweet			0.101695	m
ss490546061	RosBREED_snp_tart_cherry_a_Pp1_10568530		1	10568530	14.17	54.95		sour	avium		0.101695	0.465
ss490546346	RosBREED_snp_sweet_cherry_Pp1_10585398		1	10585398	14.18	55.15		sweet			m	0.189
ss490546349	RosBREED_snp_sweet_cherry_Pp1_10603637		1	10603637	14.19	55.36		sweet			0.220339	u
ss490546353	RosBREED_snp_sweet_cherry_Pp1_10611364		1	10611364	14.2	55.45		sweet			m	m
ss490546357	RosBREED_snp_sweet_cherry_Pp1_10637855		1	10637855	14.21	55.76		sweet			0.220339	0.48
ss490546361	RosBREED_snp_sweet_cherry_Pp1_10648330		1	10648330	14.22	55.88		sweet			m	m
ss490546365	RosBREED_snp_sweet_cherry_Pp1_10694269		1	10694269	14.24	56.42		sweet			0.177966	u
ss490546369	RosBREED_snp_sweet_cherry_Pp1_10701111		1	10701111	14.25	56.5		sweet			0.0847458	0.459
ss490546373	RosBREED_snp_sweet_cherry_Pp1_10767019		1	10767019	14.28	57.26		sweet			m	0.189
ss490546377	RosBREED_snp_sweet_cherry_Pp1_10784180		1	10784180	14.29	57.46		sweet			m	u
ss490546064	RosBREED_snp_tart_cherry_f_Pp1_10786160		1	10786160	14.29	57.49		sour	fruticosa		m	u
ss490546381	RosBREED_snp_sweet_cherry_Pp1_10796641		1	10796641	14.3	57.61		sweet			m	m
ss490546385	RosBREED_snp_sweet_cherry_Pp1_10829860		1	10829860	14.32	58		sweet			0.194915	0.358
ss490546389	RosBREED_snp_sweet_cherry_Pp1_10837381		1	10837381	14.32	58.08		sweet			m	0.277
ss490546393	RosBREED_snp_sweet_cherry_Pp1_10861875		1	10861875	14.33	58.37		sweet			m	0.189
ss490546398	RosBREED_snp_sweet_cherry_Pp1_10878674		1	10878674	14.34	58.57		sweet			0.144068	0.453
ss490546402	RosBREED_snp_sweet_cherry_Pp1_10891409		1	10891409	14.35	58.71		sweet			m	m
ss490546406	RosBREED_snp_sweet_cherry_Pp1_10908774		1	10908774	14.36	58.92		sweet			f	u
ss490546410	RosBREED_snp_sweet_cherry_Pp1_10913603		1	10913603	14.36	58.97		sweet			m	u
ss490546414	RosBREED_snp_sweet_cherry_Pp1_10936163		1	10936163	14.37	59.24		sweet			m	m
ss490546418	RosBREED_snp_sweet_cherry_Pp1_10943814		1	10943814	14.38	59.33		sweet			m	m
ss490546422	RosBREED_snp_sweet_cherry_Pp1_10968083		1	10968083	14.39	59.61		sweet			m	m
ss490546426	RosBREED_snp_sweet_cherry_Pp1_10979761		1	10979761	14.4	59.74		sweet			0.0847458	0.372
ss490546430	RosBREED_snp_sweet_cherry_Pp1_11060284		1	11060284	14.44	60.68		sweet			m	u
ss490546434	RosBREED_snp_sweet_cherry_Pp1_11081324		1	11081324	14.45	60.93		sweet			0.186441	0.372
ss490546438	RosBREED_snp_sweet_cherry_Pp1_11091298		1	11091298	14.46	61.05		sweet			m	m
ss490546068	RosBREED_snp_tart_cherry_a_Pp1_11102635		1	11102635	14.46	61.18		sour	avium		0.271186	u
ss490546072	RosBREED_snp_tart_cherry_f_Pp1_11103183		1	11103183	14.46	61.18		sour	fruticosa		m	u
ss490546442	RosBREED_snp_sweet_cherry_Pp1_11107790		1	11107790	14.47	61.24		sweet			0.127119	u
ss490546446	RosBREED_snp_sweet_cherry_Pp1_11128375		1	11128375	14.48	61.48		sweet			m	m
ss490546076	RosBREED_snp_tart_cherry_a_Pp1_11147283		1	11147283	14.49	61.7		sour	avium		m	0.465
ss490546450	RosBREED_snp_sweet_cherry_Pp1_11155114		1	11155114	14.49	61.79		sweet			m	u
ss490546454	RosBREED_snp_sweet_cherry_Pp1_11166131		1	11166131	14.5	61.92		sweet			m	0.459
ss490546458	RosBREED_snp_sweet_cherry_Pp1_11242894		1	11242894	15	62.11		sweet			m	u
ss490546080	RosBREED_snp_tart_cherry_f_Pp1_11310051		1	11310051	15.47	62.23		sour	fruticosa		m	m
ss490546462	RosBREED_snp_sweet_cherry_Pp1_11338862		1	11338862	15.67	62.28		sweet			0.177966	0.446
ss490546084	RosBREED_snp_tart_cherry_a_Pp1_11473150		1	11473150	16.6	62.53		sour	avium		m	m
ss490546466	RosBREED_snp_sweet_cherry_Pp1_11511696		1	11511696	16.87	62.6		sweet			m	u
ss490546088	RosBREED_snp_tart_cherry_f_Pp1_11657773		1	11657773	17.88	62.87		sour	fruticosa		m	0.188
ss490546470	RosBREED_snp_sweet_cherry_Pp1_11682359		1	11682359	18.05	62.91		sweet			m	m
ss490546474	RosBREED_snp_sweet_cherry_Pp1_11755626		1	11755626	18.56	63.05		sweet			m	m
ss490546478	RosBREED_snp_sweet_cherry_Pp1_11855405		1	11855405	19.25	63.23		sweet			0.169643	u
ss490546482	RosBREED_snp_sweet_cherry_Pp1_11906537		1	11906537	19.61	63.32		sweet			0.465517	u
ss490546092	RosBREED_snp_tart_cherry_f_Pp1_11931284		1	11931284	19.78	63.37		sour	fruticosa		m	m
ss490546486	RosBREED_snp_sweet_cherry_Pp1_12022829		1	12022829	20.42	63.54		sweet			m	m
ss490546490	RosBREED_snp_sweet_cherry_Pp1_12116733		1	12116733	21.07	63.71		sweet			f	u
ss490546096	RosBREED_snp_tart_cherry_a_Pp1_12169972		1	12169972	21.44	63.81		sour	avium		0.0932203	0.014
ss490546494	RosBREED_snp_sweet_cherry_Pp1_12191200		1	12191200	21.59	63.85		sweet			0.254237	0.354
ss490546498	RosBREED_snp_sweet_cherry_Pp1_12292557		1	12292557	22.29	64.03		sweet			0.254237	0.473
ss490546502	RosBREED_snp_sweet_cherry_Pp1_12378758		1	12378758	22.89	64.19		sweet			m	0.189
ss490546100	RosBREED_snp_tart_cherry_a_Pp1_12531139		1	12531139	23.22	64.47		sour	avium		m	u
ss490546506	RosBREED_snp_sweet_cherry_Pp1_12641482		1	12641482	23.34	64.67		sweet			0.0595238	u
ss490546510	RosBREED_snp_sweet_cherry_Pp1_12686714		1	12686714	23.38	64.76		sweet			m	u
ss490546104	RosBREED_snp_tart_cherry_a_Pp1_12786607		1	12786607	23.49	64.94		sour	avium		m	u
ss490546108	RosBREED_snp_tart_cherry_f_Pp1_12787120		1	12787120	23.49	64.94		sour	fruticosa		m	0.189
ss490546514	RosBREED_snp_sweet_cherry_Pp1_12802283		1	12802283	23.5	64.97		sweet			0.0677966	u
ss490546112	RosBREED_snp_tart_cherry_f_Pp1_12871785		1	12871785	23.57	65.09		sour	fruticosa		m	0.146
ss490546518	RosBREED_snp_sweet_cherry_Pp1_12884734		1	12884734	23.59	65.12		sweet			m	0.153
ss490546522	RosBREED_snp_sweet_cherry_Pp1_12997969		1	12997969	23.7	65.33		sweet			0.177966	0.368
ss490546526	RosBREED_snp_sweet_cherry_Pp1_13052512		1	13052512	23.76	65.43		sweet			0.474576	0.351
ss490546530	RosBREED_snp_sweet_cherry_Pp1_13126621		1	13126621	23.83	65.56		sweet			m	m
ss490546534	RosBREED_snp_sweet_cherry_Pp1_13282385		1	13282385	23.99	65.85		sweet			m	m
ss490546538	RosBREED_snp_sweet_cherry_Pp1_13363703		1	13363703	24.07	66		sweet			0.0677966	0.426
ss490546542	RosBREED_snp_sweet_cherry_Pp1_13386240		1	13386240	24.1	66.04		sweet			m	m
ss490546546	RosBREED_snp_sweet_cherry_Pp1_13505171		1	13505171	24.22	66.26		sweet			m	m
ss490546550	RosBREED_snp_sweet_cherry_Pp1_13676278		1	13676278	24.39	66.57		sweet			m	u
ss490546554	RosBREED_snp_sweet_cherry_Pp1_13761187		1	13761187	24.48	66.73		sweet			0.0508475	0.473
ss490546116	RosBREED_snp_tart_cherry_f_Pp1_13763404		1	13763404	24.48	66.73		sour	fruticosa		m	0.188
ss490546121	RosBREED_snp_tart_cherry_f_Pp1_13920852		1	13920852	24.64	67.02		sour	fruticosa		m	u
ss490546558	RosBREED_snp_sweet_cherry_Pp1_13924769		1	13924769	24.65	67.03		sweet			m	0.458
ss490546562	RosBREED_snp_sweet_cherry_Pp1_14044619		1	14044619	24.77	67.25		sweet			f	u
ss490546125	RosBREED_snp_tart_cherry_a_Pp1_14058326		1	14058326	24.78	67.27		sour	avium		m	m
ss490546566	RosBREED_snp_sweet_cherry_Pp1_14110306		1	14110306	24.84	67.37		sweet			0.398305	0.331
ss490546570	RosBREED_snp_sweet_cherry_Pp1_14219647		1	14219647	24.95	67.57		sweet			0.0677966	u
ss490546574	RosBREED_snp_sweet_cherry_Pp1_14281912		1	14281912	25.01	67.68		sweet			0.186441	0.459
ss490546579	RosBREED_snp_sweet_cherry_Pp1_14330333		1	14330333	25.06	67.77		sweet			m	u
ss490546129	RosBREED_snp_tart_cherry_a_Pp1_14477344		1	14477344	25.21	68.04		sour	avium		m	m
ss490546583	RosBREED_snp_sweet_cherry_Pp1_14502897		1	14502897	25.24	68.09		sweet			0.5	u
ss490546587	RosBREED_snp_sweet_cherry_Pp1_14558222		1	14558222	25.29	68.19		sweet			m	m
ss490546591	RosBREED_snp_sweet_cherry_Pp1_14626810		1	14626810	25.36	68.31		sweet			0.0762712	0.473
ss490546595	RosBREED_snp_sweet_cherry_Pp1_14715038		1	14715038	25.45	68.48		sweet			m	m
ss490546599	RosBREED_snp_sweet_cherry_Pp1_14779305		1	14779305	25.52	68.59		sweet			0.0932203	0.453
ss490546603	RosBREED_snp_sweet_cherry_Pp1_14858127		1	14858127	25.6	68.74		sweet			m	u
ss490546133	RosBREED_snp_tart_cherry_f_Pp1_14899327		1	14899327	25.64	68.81		sour	fruticosa		m	0.331
ss490546607	RosBREED_snp_sweet_cherry_Pp1_14977096		1	14977096	25.72	68.96		sweet			m	m
ss490546611	RosBREED_snp_sweet_cherry_Pp1_15061804		1	15061804	25.8	69.11		sweet			0.432203	0.446
ss490546615	RosBREED_snp_sweet_cherry_Pp1_15934921		1	15934921	26.16	70.71		sweet			m	m
ss490546137	RosBREED_snp_tart_cherry_a_Pp1_15967014		1	15967014	26.18	70.77		sour	avium		0.101695	0.465
ss490546619	RosBREED_snp_sweet_cherry_Pp1_16011610		1	16011610	26.19	70.85		sweet			m	0.453
ss490546623	RosBREED_snp_sweet_cherry_Pp1_16100926		1	16100926	26.23	71.02		sweet			m	m
ss490546141	RosBREED_snp_tart_cherry_a_Pp1_16142134		1	16142134	26.25	71.09		sour	avium		m	u
ss490546627	RosBREED_snp_sweet_cherry_Pp1_16221652		1	16221652	26.28	71.24		sweet			m	0.189
ss490546631	RosBREED_snp_sweet_cherry_Pp1_16241924		1	16241924	26.29	71.28		sweet			m	m
ss490546635	RosBREED_snp_sweet_cherry_Pp1_16474388		1	16474388	26.38	71.7		sweet			m	m
ss490546639	RosBREED_snp_sweet_cherry_Pp1_16535083		1	16535083	26.41	71.81		sweet			m	u
ss490546145	RosBREED_snp_tart_cherry_a_Pp1_16541503		1	16541503	26.41	71.83		sour	avium		m	0.194
ss490558902	RosCOS1084-357_snp_sweet_cherry_Pp1_16608849		1	16608849	26.44	71.95		sweet			0.466102	0.417
ss490546643	RosBREED_snp_sweet_cherry_Pp1_16612689		1	16612689	26.44	71.95		sweet			0.466102	0.378
ss490546647	RosBREED_snp_sweet_cherry_Pp1_17069770		1	17069770	26.63	72.1		sweet			m	u
ss490546651	RosBREED_snp_sweet_cherry_Pp1_17571526		1	17571526	26.84	72.27		sweet			0.5	0.201
ss490546149	RosBREED_snp_tart_cherry_f_Pp1_17711106		1	17711106	26.89	72.32		sour	fruticosa		m	u
ss490546153	RosBREED_snp_tart_cherry_a_Pp1_17989966		1	17989966	27.01	72.41		sour	avium		m	u
ss490546655	RosBREED_snp_sweet_cherry_Pp1_18049199		1	18049199	27.03	72.43		sweet			m	m
ss490546659	RosBREED_snp_sweet_cherry_Pp1_18519600		1	18519600	27.23	72.59		sweet			m	m
ss490546663	RosBREED_snp_sweet_cherry_Pp1_18955775		1	18955775	27.4	72.73		sweet			m	0.189
ss490546157	RosBREED_snp_tart_cherry_f_Pp1_19065058		1	19065058	27.45	72.77		sour	fruticosa		m	0.459
ss490558883	RosCOS0547-123_snp_sweet_cherry_Pp1_19104586		1	19104586	27.47	72.78		sweet			0.0762712	0.101
ss490546667	RosBREED_snp_sweet_cherry_Pp1_19157547		1	19157547	27.49	72.83		sweet			0.00847458	0.459
ss490546671	RosBREED_snp_sweet_cherry_Pp1_19313708		1	19313708	27.55	72.98		sweet			m	m
ss490546675	RosBREED_snp_sweet_cherry_Pp1_19836475		1	19836475	27.77	73.46		sweet			0.415254	0.378
ss490546679	RosBREED_snp_sweet_cherry_Pp1_19999922		1	19999922	27.83	73.61		sweet			0.5	0.365
ss490546683	RosBREED_snp_sweet_cherry_Pp1_20185807		1	20185807	27.91	73.78		sweet			m	m
ss490546161	RosBREED_snp_tart_cherry_a_Pp1_20249349		1	20249349	27.94	73.84		sour	avium		m	0.457
ss490546687	RosBREED_snp_sweet_cherry_Pp1_20364902		1	20364902	27.98	73.95		sweet			m	m
ss490546691	RosBREED_snp_sweet_cherry_Pp1_21246174		1	21246174	28.35	74.76		sweet			m	m
ss490546165	RosBREED_snp_tart_cherry_f_Pp1_21288422		1	21288422	28.36	74.8		sour	fruticosa		m	u
ss490546169	RosBREED_snp_tart_cherry_a_Pp1_21288554		1	21288554	28.36	74.8		sour	avium		m	0.285
ss490546695	RosBREED_snp_sweet_cherry_Pp1_21382685		1	21382685	28.4	74.89		sweet			m	m
ss490546699	RosBREED_snp_sweet_cherry_Pp1_21543772		1	21543772	28.47	75.04		sweet			m	m
ss490546173	RosBREED_snp_tart_cherry_f_Pp1_21662348		1	21662348	28.52	75.15		sour	fruticosa		m	m
ss490546177	RosBREED_snp_tart_cherry_a_Pp1_21689091		1	21689091	28.53	75.17		sour	avium		m	m
ss490546703	RosBREED_snp_sweet_cherry_Pp1_21712115		1	21712115	28.54	75.2		sweet			m	m
ss490559249	RosCOS2143-270_snp_sweet_cherry_Pp1_21773370		1	21773370	28.56	75.25		sweet			0.186441	0.056
ss490546707	RosBREED_snp_sweet_cherry_Pp1_21786289		1	21786289	28.57	75.51		sweet			m	0.446
ss490546711	RosBREED_snp_sweet_cherry_Pp1_21790744		1	21790744	28.57	75.6		sweet			m	0.446
ss490546181	RosBREED_snp_tart_cherry_a_Pp1_21818756		1	21818756	28.58	76.15		sour	avium		m	0.167
ss490546715	RosBREED_snp_sweet_cherry_Pp1_21851275		1	21851275	28.6	76.8		sweet			m	m
ss490546185	RosBREED_snp_tart_cherry_a_Pp1_21937027		1	21937027	28.86	78.49		sour	avium		m	u
ss490546719	RosBREED_snp_sweet_cherry_Pp1_21939949		1	21939949	28.87	78.55		sweet			m	m
ss490546723	RosBREED_snp_sweet_cherry_Pp1_21942194		1	21942194	28.88	78.6		sweet			m	m
ss490546727	RosBREED_snp_sweet_cherry_Pp1_22002734		1	22002734	29.09	79.8		sweet			0.118644	0.432
ss490546731	RosBREED_snp_sweet_cherry_Pp1_22006572		1	22006572	29.1	79.87		sweet			m	m
ss490546735	RosBREED_snp_sweet_cherry_Pp1_22015805		1	22015805	29.13	80.06		sweet			0.101695	u
ss490546739	RosBREED_snp_sweet_cherry_Pp1_22021269		1	22021269	29.15	80.16		sweet			m	m
ss490546189	RosBREED_snp_tart_cherry_f_Pp1_22025627		1	22025627	29.16	80.25		sour	fruticosa		m	0.451
ss490546741	RosBREED_snp_sweet_cherry_Pp1_22027693		1	22027693	29.17	80.29		sweet			m	m
ss490546746	RosBREED_snp_sweet_cherry_Pp1_22105282		1	22105282	29.38	80.66		sweet			0.00847458	u
ss490546193	RosBREED_snp_tart_cherry_f_Pp1_22351716		1	22351716	30.01	81.4		sour	fruticosa		m	0.451
ss490546197	RosBREED_snp_tart_cherry_a_Pp1_22358343		1	22358343	30.03	81.42		sour	avium		m	0.446
ss490546751	RosBREED_snp_sweet_cherry_Pp1_22393410		1	22393410	30.12	81.53		sweet			m	0.169
ss490546755	RosBREED_snp_sweet_cherry_Pp1_22450423		1	22450423	30.27	81.7		sweet			0.0338983	u
ss490546759	RosBREED_snp_sweet_cherry_Pp1_22481130		1	22481130	30.35	81.79		sweet			0.29661	0.326
ss490546762	RosBREED_snp_sweet_cherry_Pp1_22554385		1	22554385	30.53	82.01		sweet			0.338983	u
ss490546767	RosBREED_snp_sweet_cherry_Pp1_22595622		1	22595622	30.64	82.13		sweet			m	m
ss490546201	RosBREED_snp_tart_cherry_a_Pp1_22622434		1	22622434	30.71	82.21		sour	avium		0.482143	u
ss490546771	RosBREED_snp_sweet_cherry_Pp1_22654263		1	22654263	30.79	82.31		sweet			m	m
ss490546205	RosBREED_snp_tart_cherry_f_Pp1_22682218		1	22682218	30.86	82.39		sour	fruticosa		m	0.174
ss490546775	RosBREED_snp_sweet_cherry_Pp1_22708411		1	22708411	30.93	82.47		sweet			m	m
ss490546779	RosBREED_snp_sweet_cherry_Pp1_22752107		1	22752107	31.04	82.6		sweet			m	m
ss490546209	RosBREED_snp_tart_cherry_f_Pp1_22771132		1	22771132	31.09	82.66		sour	fruticosa		m	u
ss490546213	RosBREED_snp_tart_cherry_a_Pp1_22774263		1	22774263	31.1	82.67		sour	avium		m	0.45
ss490546783	RosBREED_snp_sweet_cherry_Pp1_22804744		1	22804744	31.18	82.76		sweet			m	m
ss490546787	RosBREED_snp_sweet_cherry_Pp1_22837285		1	22837285	31.22	82.86		sweet			m	m
ss490546791	RosBREED_snp_sweet_cherry_Pp1_22893985		1	22893985	31.27	83.03		sweet			m	m
ss490546217	RosBREED_snp_tart_cherry_a_Pp1_22941187		1	22941187	31.32	83.17		sour	avium		m	0.493
ss490546795	RosBREED_snp_sweet_cherry_Pp1_22958834		1	22958834	31.33	83.22		sweet			m	0.444
ss490546799	RosBREED_snp_sweet_cherry_Pp1_22992701		1	22992701	31.37	83.32		sweet			m	m
ss490546803	RosBREED_snp_sweet_cherry_Pp1_23071029		1	23071029	31.44	83.56		sweet			m	0.443
ss490546221	RosBREED_snp_tart_cherry_a_Pp1_23096153		1	23096153	31.46	83.63		sour	avium		m	m
ss490546807	RosBREED_snp_sweet_cherry_Pp1_23167496		1	23167496	31.53	83.85		sweet			m	u
ss490546811	RosBREED_snp_sweet_cherry_Pp1_23209463		1	23209463	31.57	83.97		sweet			0.101695	0.466
ss490546225	RosBREED_snp_tart_cherry_f_Pp1_23213732		1	23213732	31.57	83.99		sour	fruticosa		m	u
ss490546229	RosBREED_snp_tart_cherry_a_Pp1_23245397		1	23245397	31.6	84.08		sour	avium		m	0.444
ss490546815	RosBREED_snp_sweet_cherry_Pp1_23275974		1	23275974	31.63	84.17		sweet			m	m
ss490546233	RosBREED_snp_tart_cherry_a_Pp1_23591164		1	23591164	31.92	85.12		sour	avium		m	m
ss490546237	RosBREED_snp_tart_cherry_a_Pp1_23697849		1	23697849	32.02	85.44		sour	avium		m	u
ss490546819	RosBREED_snp_sweet_cherry_Pp1_23702422		1	23702422	32.02	85.45		sweet			m	m
ss490546823	RosBREED_snp_sweet_cherry_Pp1_23737422		1	23737422	32.06	85.55		sweet			m	m
ss490546242	RosBREED_snp_tart_cherry_f_Pp1_23765727		1	23765727	32.08	85.64		sour	fruticosa		m	u
ss490546827	RosBREED_snp_sweet_cherry_Pp1_23792719		1	23792719	32.11	85.72		sweet			m	0.439
ss490546831	RosBREED_snp_sweet_cherry_Pp1_23838540		1	23838540	32.15	85.86		sweet			m	m
ss490546246	RosBREED_snp_tart_cherry_a_Pp1_23858094		1	23858094	32.17	85.92		sour	avium		m	0.444
ss490546835	RosBREED_snp_sweet_cherry_Pp1_23904376		1	23904376	32.21	86.06		sweet			0.101695	0.473
ss490546839	RosBREED_snp_sweet_cherry_Pp1_23918186		1	23918186	32.22	86.1		sweet			m	m
ss490546250	RosBREED_snp_tart_cherry_f_Pp1_24046472		1	24046472	32.34	86.48		sour	fruticosa		m	m
ss490546254	RosBREED_snp_tart_cherry_a_Pp1_24086850		1	24086850	32.38	86.6		sour	avium		m	u
ss490546258	RosBREED_snp_tart_cherry_f_Pp1_24086895		1	24086895	32.38	86.6		sour	fruticosa		m	0.27
ss490546844	RosBREED_snp_sweet_cherry_Pp1_24161765		1	24161765	32.45	86.83		sweet			0.254237	u
ss490546848	RosBREED_snp_sweet_cherry_Pp1_24228889		1	24228889	32.51	87.03		sweet			m	m
ss490546262	RosBREED_snp_tart_cherry_a_Pp1_24309591		1	24309591	32.59	87.27		sour	avium		m	0.444
ss490546852	RosBREED_snp_sweet_cherry_Pp1_24310564		1	24310564	32.59	87.27		sweet			m	m
ss490546856	RosBREED_snp_sweet_cherry_Pp1_24345627		1	24345627	32.62	87.38		sweet			m	0.439
ss490546860	RosBREED_snp_sweet_cherry_Pp1_24399603		1	24399603	32.67	87.54		sweet			0.288136	u
ss490546266	RosBREED_snp_tart_cherry_a_Pp1_24428812		1	24428812	32.7	87.63		sour	avium		m	u
ss490546270	RosBREED_snp_tart_cherry_f_Pp1_24432513		1	24432513	32.7	87.64		sour	fruticosa		m	0.271
ss490546864	RosBREED_snp_sweet_cherry_Pp1_24454955		1	24454955	32.72	87.71		sweet			m	u
ss490546274	RosBREED_snp_tart_cherry_f_Pp1_24490044		1	24490044	32.75	87.81		sour	fruticosa		m	0.444
ss490546870	RosBREED_snp_sweet_cherry_Pp1_24508277		1	24508277	32.77	87.87		sweet			m	m
ss490546874	RosBREED_snp_sweet_cherry_Pp1_24575772		1	24575772	32.83	88.07		sweet			0.135593	0.351
ss490546878	RosBREED_snp_sweet_cherry_Pp1_24613692		1	24613692	32.87	88.18		sweet			m	m
ss490546882	RosBREED_snp_sweet_cherry_Pp1_24665625		1	24665625	32.92	88.34		sweet			m	m
ss490546278	RosBREED_snp_tart_cherry_a_Pp1_24672534		1	24672534	32.92	88.36		sour	avium		m	u
ss490546886	RosBREED_snp_sweet_cherry_Pp1_24770399		1	24770399	33.01	88.65		sweet			m	0.446
ss490546890	RosBREED_snp_sweet_cherry_Pp1_24800301		1	24800301	33.04	88.74		sweet			m	m
ss490546282	RosBREED_snp_tart_cherry_f_Pp1_24803340		1	24803340	33.04	88.75		sour	fruticosa		m	u
ss490546894	RosBREED_snp_sweet_cherry_Pp1_24852156		1	24852156	33.09	88.9		sweet			m	u
ss490546898	RosBREED_snp_sweet_cherry_Pp1_24908571		1	24908571	33.14	89.06		sweet			m	m
ss490546286	RosBREED_snp_tart_cherry_a_Pp1_24949017		1	24949017	33.18	89.19		sour	avium		m	0.439
ss490546290	RosBREED_snp_tart_cherry_f_Pp1_24965573		1	24965573	33.19	89.24		sour	fruticosa		m	0.167
ss490546902	RosBREED_snp_sweet_cherry_Pp1_24972051		1	24972051	33.2	89.26		sweet			m	m
ss490546294	RosBREED_snp_tart_cherry_a_Pp1_25012285		1	25012285	33.24	89.38		sour	avium		m	0.439
ss490546906	RosBREED_snp_sweet_cherry_Pp1_25020297		1	25020297	33.24	89.4		sweet			m	m
ss490546910	RosBREED_snp_sweet_cherry_Pp1_25082374		1	25082374	33.3	89.59		sweet			m	u
ss490546914	RosBREED_snp_sweet_cherry_Pp1_25130244		1	25130244	33.35	89.73		sweet			0.0254237	0.473
ss490546298	RosBREED_snp_tart_cherry_f_Pp1_25143168		1	25143168	33.36	89.77		sour	fruticosa		m	0.169
ss490546918	RosBREED_snp_sweet_cherry_Pp1_25187047		1	25187047	33.4	89.9		sweet			m	m
ss490546922	RosBREED_snp_sweet_cherry_Pp1_25233778		1	25233778	33.48	90.04		sweet			0.11017	u
ss490546926	RosBREED_snp_sweet_cherry_Pp1_25252796		1	25252796	33.51	90.1		sweet			0.186441	0.318
ss490546302	RosBREED_snp_tart_cherry_a_Pp1_25276192		1	25276192	33.55	90.17		sour	avium		m	0.277
ss490546930	RosBREED_snp_sweet_cherry_Pp1_25285130		1	25285130	33.56	90.19		sweet			m	m
ss490546934	RosBREED_snp_sweet_cherry_Pp1_25338058		1	25338058	33.65	90.35		sweet			0.0508475	u
ss490546938	RosBREED_snp_sweet_cherry_Pp1_25398290		1	25398290	33.75	90.53		sweet			m	m
ss490546942	RosBREED_snp_sweet_cherry_Pp1_25423943		1	25423943	33.8	90.61		sweet			0.279661	0.331
ss490546306	RosBREED_snp_tart_cherry_a_Pp1_25475460		1	25475460	33.88	90.76		sour	avium		m	0.277
ss490546946	RosBREED_snp_sweet_cherry_Pp1_25511675		1	25511675	33.95	90.87		sweet			f	m
ss490546950	RosBREED_snp_sweet_cherry_Pp1_25522022		1	25522022	33.96	90.9		sweet			m	m
ss490546954	RosBREED_snp_sweet_cherry_Pp1_25595816		1	25595816	34.09	91.12		sweet			m	m
ss490546958	RosBREED_snp_sweet_cherry_Pp1_25649662		1	25649662	34.18	91.29		sweet			m	u
ss490546962	RosBREED_snp_sweet_cherry_Pp1_25706086		1	25706086	34.27	91.46		sweet			m	m
ss490546966	RosBREED_snp_sweet_cherry_Pp1_25753070		1	25753070	34.35	91.6		sweet			0.161017	u
ss490546310	RosBREED_snp_tart_cherry_f_Pp1_25779069		1	25779069	34.4	91.67		sour	fruticosa		m	0.439
ss490546970	RosBREED_snp_sweet_cherry_Pp1_25802961		1	25802961	34.44	91.75		sweet			m	m
ss490546974	RosBREED_snp_sweet_cherry_Pp1_25855804		1	25855804	34.53	91.9		sweet			0.186441	u
ss490546314	RosBREED_snp_tart_cherry_a_Pp1_25863274		1	25863274	34.54	91.93		sour	avium		m	u
ss490546318	RosBREED_snp_tart_cherry_f_Pp1_25918842		1	25918842	34.63	92.09		sour	fruticosa		m	0.439
ss490546978	RosBREED_snp_sweet_cherry_Pp1_25921951		1	25921951	34.64	92.1		sweet			0.181034	u
ss490546982	RosBREED_snp_sweet_cherry_Pp1_25962764		1	25962764	34.71	92.22		sweet			f	u
ss490546986	RosBREED_snp_sweet_cherry_Pp1_26008616		1	26008616	34.78	92.36		sweet			m	m
ss490546322	RosBREED_snp_tart_cherry_a_Pp1_26028238		1	26028238	34.82	92.42		sour	avium		0.135593	0.451
ss490546990	RosBREED_snp_sweet_cherry_Pp1_26047253		1	26047253	34.85	92.48		sweet			0.40678	0.324
ss490546994	RosBREED_snp_sweet_cherry_Pp1_26111346		1	26111346	34.96	92.67		sweet			m	u
ss490546326	RosBREED_snp_tart_cherry_f_Pp1_26126065		1	26126065	34.98	92.71		sour	fruticosa		m	0.444
ss490559447	RosCOS3763-062_snp_sweet_cherry_Pp1_26146903		1	26146903	35.02	92.78		sweet			0.0423729	u
ss490546998	RosBREED_snp_sweet_cherry_Pp1_26164697		1	26164697	35.05	92.83		sweet			0.194915	0.27
ss490547003	RosBREED_snp_sweet_cherry_Pp1_26215806		1	26215806	35.13	92.98		sweet			0.20339	u
ss490546330	RosBREED_snp_tart_cherry_a_Pp1_26253440		1	26253440	35.2	93.1		sour	avium		m	0.446
ss490547007	RosBREED_snp_sweet_cherry_Pp1_26264299		1	26264299	35.22	93.13		sweet			m	m
ss490546334	RosBREED_snp_tart_cherry_f_Pp1_26283430		1	26283430	35.25	93.19		sour	fruticosa		m	0.176
ss490547011	RosBREED_snp_sweet_cherry_Pp1_26366903		1	26366903	35.39	93.44		sweet			m	m
ss490547015	RosBREED_snp_sweet_cherry_Pp1_26408341		1	26408341	35.46	93.56		sweet			m	0.451
ss490547019	RosBREED_snp_sweet_cherry_Pp1_26492826		1	26492826	35.6	93.81		sweet			m	0.451
ss490547023	RosBREED_snp_sweet_cherry_Pp1_26512259		1	26512259	35.64	93.87		sweet			m	u
ss490546338	RosBREED_snp_tart_cherry_a_Pp1_26539206		1	26539206	35.68	93.95		sour	avium		m	0.451
ss490546342	RosBREED_snp_tart_cherry_f_Pp1_26539270		1	26539270	35.68	93.95		sour	fruticosa		m	0.176
ss490546345	RosBREED_snp_tart_cherry_a_Pp1_26567801		1	26567801	35.73	94.04		sour	avium		m	u
ss490547027	RosBREED_snp_sweet_cherry_Pp1_26574746		1	26574746	35.74	94.06		sweet			m	u
ss490547031	RosBREED_snp_sweet_cherry_Pp1_26641516		1	26641516	35.85	94.26		sweet			m	m
ss490547035	RosBREED_snp_sweet_cherry_Pp1_26698128		1	26698128	35.95	94.43		sweet			0.330508	0.493
ss490547039	RosBREED_snp_sweet_cherry_Pp1_26721675		1	26721675	35.99	94.5		sweet			m	m
ss490546350	RosBREED_snp_tart_cherry_f_Pp1_26767119		1	26767119	36.07	94.64		sour	fruticosa		m	0.176
ss490547043	RosBREED_snp_sweet_cherry_Pp1_26824163		1	26824163	36.16	94.81		sweet			m	m
ss490547047	RosBREED_snp_sweet_cherry_Pp1_26872713		1	26872713	36.24	94.95		sweet			m	m
ss490546354	RosBREED_snp_tart_cherry_a_Pp1_26880334		1	26880334	36.26	94.97		sour	avium		m	0.451
ss490547051	RosBREED_snp_sweet_cherry_Pp1_26932592		1	26932592	36.34	95.13		sweet			m	u
ss490547055	RosBREED_snp_sweet_cherry_Pp1_26989937		1	26989937	36.44	95.3		sweet			m	0.453
ss490547059	RosBREED_snp_sweet_cherry_Pp1_27021757		1	27021757	36.5	95.4		sweet			0.101695	u
ss490546358	RosBREED_snp_tart_cherry_a_Pp1_27067377		1	27067377	36.57	95.54		sour	avium		m	u
ss490547063	RosBREED_snp_sweet_cherry_Pp1_27096272		1	27096272	36.67	95.62		sweet			m	0.451
ss490547067	RosBREED_snp_sweet_cherry_Pp1_27142853		1	27142853	36.93	95.76		sweet			m	m
ss490546362	RosBREED_snp_tart_cherry_f_Pp1_27154718		1	27154718	37	95.8		sour	fruticosa		m	0.176
ss490547071	RosBREED_snp_sweet_cherry_Pp1_27204508		1	27204508	37.21	95.95		sweet			m	0.451
ss490547075	RosBREED_snp_sweet_cherry_Pp1_27247659		1	27247659	37.23	96.08		sweet			m	m
ss490546366	RosBREED_snp_tart_cherry_a_Pp1_27272942		1	27272942	37.25	96.15		sour	avium		m	0.451
ss490547079	RosBREED_snp_sweet_cherry_Pp1_27290472		1	27290472	37.26	96.2		sweet			m	u
ss490547083	RosBREED_snp_sweet_cherry_Pp1_27350922		1	27350922	37.3	96.39		sweet			m	m
ss490546370	RosBREED_snp_tart_cherry_f_Pp1_27382106		1	27382106	37.31	96.48		sour	fruticosa		m	0.444
ss490547087	RosBREED_snp_sweet_cherry_Pp1_27393373		1	27393373	37.32	96.51		sweet			m	u
ss490546374	RosBREED_snp_tart_cherry_a_Pp1_27434454		1	27434454	37.35	96.64		sour	avium		m	u
ss490547091	RosBREED_snp_sweet_cherry_Pp1_27457774		1	27457774	37.36	96.71		sweet			m	m
ss490547095	RosBREED_snp_sweet_cherry_Pp1_27504440		1	27504440	37.39	96.85		sweet			m	m
ss490546378	RosBREED_snp_tart_cherry_f_Pp1_27534222		1	27534222	37.41	96.93		sour	fruticosa		m	u
ss490547099	RosBREED_snp_sweet_cherry_Pp1_27556985		1	27556985	37.42	97		sweet			m	0.444
ss490547103	RosBREED_snp_sweet_cherry_Pp1_27626876		1	27626876	37.46	97.21		sweet			0.305085	0.324
ss490547107	RosBREED_snp_sweet_cherry_Pp1_27651152		1	27651152	37.48	97.29		sweet			f	u
ss490546383	RosBREED_snp_tart_cherry_a_Pp1_27702307		1	27702307	37.51	97.44		sour	avium		m	0.444
ss490547111	RosBREED_snp_sweet_cherry_Pp1_27714539		1	27714539	37.53	97.48		sweet			0.288136	0.324
ss490559197	RosCOS1756-104_snp_sweet_cherry_Pp1_27721194		1	27721194	37.53	97.5		sweet			0.288136	u
ss490547115	RosBREED_snp_sweet_cherry_Pp1_27792093		1	27792093	37.61	97.63		sweet			m	u
ss490546387	RosBREED_snp_tart_cherry_f_Pp1_27867925		1	27867925	37.7	97.77		sour	fruticosa		m	0.176
ss490547119	RosBREED_snp_sweet_cherry_Pp1_27876861		1	27876861	37.71	97.79		sweet			m	u
ss490546391	RosBREED_snp_tart_cherry_a_Pp1_27943170		1	27943170	37.78	97.91		sour	avium		0.0169491	m
ss490547123	RosBREED_snp_sweet_cherry_Pp1_27968875		1	27968875	37.81	97.96		sweet			0.262712	u
ss490547127	RosBREED_snp_sweet_cherry_Pp1_28129168		1	28129168	37.99	98.26		sweet			m	0.432
ss490546395	RosBREED_snp_tart_cherry_a_Pp1_28152618		1	28152618	38.02	98.3		sour	avium		m	0.438
ss490547131	RosBREED_snp_sweet_cherry_Pp1_28198514		1	28198514	38.07	98.39		sweet			m	m
ss490546399	RosBREED_snp_tart_cherry_f_Pp1_28248901		1	28248901	38.12	98.48		sour	fruticosa		m	0.169
ss490547136	RosBREED_snp_sweet_cherry_Pp1_28269443		1	28269443	38.15	98.52		sweet			m	m
ss490547140	RosBREED_snp_sweet_cherry_Pp1_28363288		1	28363288	38.25	98.7		sweet			m	u
ss490547144	RosBREED_snp_sweet_cherry_Pp1_28468934		1	28468934	38.37	98.9		sweet			m	m
ss490547147	RosBREED_snp_sweet_cherry_Pp1_28542711		1	28542711	38.45	99.04		sweet			f	u
ss490546403	RosBREED_snp_tart_cherry_a_Pp1_28603000		1	28603000	38.52	99.15		sour	avium		m	u
ss490547151	RosBREED_snp_sweet_cherry_Pp1_28722226		1	28722226	38.65	99.37		sweet			m	m
ss490546407	RosBREED_snp_tart_cherry_f_Pp1_28795934		1	28795934	38.74	99.51		sour	fruticosa		m	0.162
ss490547155	RosBREED_snp_sweet_cherry_Pp1_28798543		1	28798543	38.74	99.51		sweet			m	m
ss490546411	RosBREED_snp_tart_cherry_a_Pp1_28865854		1	28865854	38.81	99.64		sour	avium		m	u
ss490547159	RosBREED_snp_sweet_cherry_Pp1_28884662		1	28884662	38.84	99.68		sweet			m	0.431
ss490547163	RosBREED_snp_sweet_cherry_Pp1_28960811		1	28960811	38.92	99.82		sweet			m	0.426
ss490546415	RosBREED_snp_tart_cherry_f_Pp1_29002328		1	29002328	38.97	99.9		sour	fruticosa		m	u
ss490547167	RosBREED_snp_sweet_cherry_Pp1_29048042		1	29048042	39.02	99.98		sweet			m	m
ss490547170	RosBREED_snp_sweet_cherry_Pp1_29118308		1	29118308	39.1	100.11		sweet			m	0.162
ss490547174	RosBREED_snp_sweet_cherry_Pp1_29238550		1	29238550	39.23	100.34		sweet			0.0508475	0.5
ss490547178	RosBREED_snp_sweet_cherry_Pp1_29289615		1	29289615	39.29	100.44		sweet			m	0.439
ss490546419	RosBREED_snp_tart_cherry_f_Pp1_29375647		1	29375647	39.39	100.6		sour	fruticosa		m	u
ss490547182	RosBREED_snp_sweet_cherry_Pp1_29382016		1	29382016	39.39	100.61		sweet			m	0.426
ss490546423	RosBREED_snp_tart_cherry_a_Pp1_29446708		1	29446708	39.47	100.73		sour	avium		m	u
ss490547186	RosBREED_snp_sweet_cherry_Pp1_29453369		1	29453369	39.47	100.74		sweet			m	m
ss490547190	RosBREED_snp_sweet_cherry_Pp1_29558640		1	29558640	39.59	100.94		sweet			m	m
ss490547194	RosBREED_snp_sweet_cherry_Pp1_29638469		1	29638469	39.68	101.09		sweet			0.440678	u
ss490546427	RosBREED_snp_tart_cherry_f_Pp1_29701618		1	29701618	39.75	101.21		sour	fruticosa		m	u
ss490547198	RosBREED_snp_sweet_cherry_Pp1_29716268		1	29716268	39.77	101.23		sweet			0.00847458	u
ss490546431	RosBREED_snp_tart_cherry_a_Pp1_29790334		1	29790334	39.85	101.37		sour	avium		0.00847458	0.431
ss490547201	RosBREED_snp_sweet_cherry_Pp1_29800411		1	29800411	39.86	101.39		sweet			m	0.162
ss490547205	RosBREED_snp_sweet_cherry_Pp1_29876389		1	29876389	39.95	101.54		sweet			m	m
ss490559393	RosCOS3495-237_snp_sweet_cherry_Pp1_29955180		1	29955180	40.03	101.68		sweet			0.211864	0.02
ss490547209	RosBREED_snp_sweet_cherry_Pp1_29975682		1	29975682	40.06	101.72		sweet			m	0.196
ss490546435	RosBREED_snp_tart_cherry_f_Pp1_29993195		1	29993195	40.08	101.75		sour	fruticosa		f	u
ss490547213	RosBREED_snp_sweet_cherry_Pp1_30054079		1	30054079	40.15	101.87		sweet			0.305085	0.486
ss490546439	RosBREED_snp_tart_cherry_a_Pp1_30065891		1	30065891	40.16	101.89		sour	avium		0.305085	0.486
ss490547217	RosBREED_snp_sweet_cherry_Pp1_30124609		1	30124609	40.22	102		sweet			0.00847458	u
ss490547221	RosBREED_snp_sweet_cherry_Pp1_30225148		1	30225148	40.34	102.19		sweet			m	u
ss490547225	RosBREED_snp_sweet_cherry_Pp1_30302430		1	30302430	40.42	102.33		sweet			m	m
ss490546443	RosBREED_snp_tart_cherry_f_Pp1_30332099		1	30332099	40.46	102.39		sour	fruticosa		m	0.162
ss490547228	RosBREED_snp_sweet_cherry_Pp1_30384259		1	30384259	40.53	102.49		sweet			0.00847458	u
ss490546447	RosBREED_snp_tart_cherry_a_Pp1_30413870		1	30413870	40.6	102.54		sour	avium		0.415254	u
ss490547232	RosBREED_snp_sweet_cherry_Pp1_30461345		1	30461345	40.7	102.63		sweet			m	m
ss490547236	RosBREED_snp_sweet_cherry_Pp1_30543555		1	30543555	40.88	102.79		sweet			m	m
ss490547240	RosBREED_snp_sweet_cherry_Pp1_30630600		1	30630600	41.08	102.95		sweet			m	u
ss490546451	RosBREED_snp_tart_cherry_f_Pp1_30651514		1	30651514	41.12	102.99		sour	fruticosa		m	u
ss490547244	RosBREED_snp_sweet_cherry_Pp1_30716095		1	30716095	41.27	103.11		sweet			0.245763	0.135
ss490559468	RosCOS3802-247_snp_sweet_cherry_Pp1_30725127		1	30725127	41.29	103.13		sweet			0.245763	0.438
ss490546455	RosBREED_snp_tart_cherry_a_Pp1_30741454		1	30741454	41.33	103.16		sour	avium		0.00847458	u
ss490547248	RosBREED_snp_sweet_cherry_Pp1_30793261		1	30793261	41.48	103.25		sweet			m	m
ss490547252	RosBREED_snp_sweet_cherry_Pp1_30885611		1	30885611	41.76	103.43		sweet			m	u
ss490559252	RosCOS2354-264_snp_sweet_cherry_Pp1_30895488		1	30895488	41.78	103.45		sweet			0.330508	0.318
ss490546459	RosBREED_snp_tart_cherry_f_Pp1_30911169		1	30911169	41.83	103.47		sour	fruticosa		m	u
ss490547256	RosBREED_snp_sweet_cherry_Pp1_30967575		1	30967575	42	103.58		sweet			0.11017	0.444
ss490547259	RosBREED_snp_sweet_cherry_Pp1_31049557		1	31049557	42.24	103.73		sweet			0.00847458	0.431
ss490547263	RosBREED_snp_sweet_cherry_Pp1_31142912		1	31142912	42.51	103.91		sweet			m	m
ss490546463	RosBREED_snp_tart_cherry_a_Pp1_31188600		1	31188600	42.65	103.99		sour	avium		m	u
ss490547267	RosBREED_snp_sweet_cherry_Pp1_31215025		1	31215025	42.72	104.04		sweet			m	0.424
ss490546467	RosBREED_snp_tart_cherry_f_Pp1_31255787		1	31255787	42.84	104.12		sour	fruticosa		m	0.095
ss490547271	RosBREED_snp_sweet_cherry_Pp1_31301016		1	31301016	42.94	104.21		sweet			0.177966	u
ss490547275	RosBREED_snp_sweet_cherry_Pp1_31385132		1	31385132	43.08	104.36		sweet			m	u
ss490546471	RosBREED_snp_tart_cherry_a_Pp1_31449515		1	31449515	43.18	104.48		sour	avium		m	0.424
ss490547279	RosBREED_snp_sweet_cherry_Pp1_31467287		1	31467287	43.21	104.52		sweet			0.0847458	u
ss490547283	RosBREED_snp_sweet_cherry_Pp1_31549831		1	31549831	43.34	104.67		sweet			m	m
ss490546476	RosBREED_snp_tart_cherry_f_Pp1_31584958		1	31584958	43.39	104.74		sour	fruticosa		m	u
ss490547287	RosBREED_snp_sweet_cherry_Pp1_31633964		1	31633964	43.47	104.83		sweet			0.338983	0.155
ss490546480	RosBREED_snp_tart_cherry_a_Pp1_31673913		1	31673913	43.54	104.9		sour	avium		m	u
ss490547291	RosBREED_snp_sweet_cherry_Pp1_31718204		1	31718204	43.61	104.99		sweet			m	m
ss490559375	RosCOS3323-066_snp_sweet_cherry_Pp1_31742049		1	31742049	43.64	105.03		sweet			0.0423729	u
ss490547294	RosBREED_snp_sweet_cherry_Pp1_31805500		1	31805500	43.77	105.15		sweet			0.474576	0.047
ss490547298	RosBREED_snp_sweet_cherry_Pp1_31881572		1	31881572	43.95	105.29		sweet			0.440678	0.486
ss490546484	RosBREED_snp_tart_cherry_f_Pp1_31968630		1	31968630	44.16	105.46		sour	fruticosa		m	0.429
ss490547302	RosBREED_snp_sweet_cherry_Pp1_31975500		1	31975500	44.18	105.47		sweet			0.152542	0.399
ss490546488	RosBREED_snp_tart_cherry_a_Pp1_32036029		1	32036029	44.32	105.58		sour	avium		m	0.271
ss490547306	RosBREED_snp_sweet_cherry_Pp1_32053318		1	32053318	44.36	105.62		sweet			0.338983	0.215
ss490547310	RosBREED_snp_sweet_cherry_Pp1_32099390		1	32099390	44.47	105.75		sweet			m	u
ss490547314	RosBREED_snp_sweet_cherry_Pp1_32109114		1	32109114	44.5	105.86		sweet			m	m
ss490547318	RosBREED_snp_sweet_cherry_Pp1_32123103		1	32123103	44.53	106.01		sweet			m	m
ss490547322	RosBREED_snp_sweet_cherry_Pp1_32143278		1	32143278	44.58	106.23		sweet			m	0.27
ss490546492	RosBREED_snp_tart_cherry_a_Pp1_32150023		1	32150023	44.6	106.3		sour	avium		m	0.419
ss490547325	RosBREED_snp_sweet_cherry_Pp1_32150999		1	32150999	44.6	106.31		sweet			m	m
ss490547329	RosBREED_snp_sweet_cherry_Pp1_32180757		1	32180757	44.67	106.63		sweet			0.144068	0.419
ss490547333	RosBREED_snp_sweet_cherry_Pp1_32195829		1	32195829	44.71	106.8		sweet			0.127119	u
ss490547337	RosBREED_snp_sweet_cherry_Pp1_32207329		1	32207329	44.73	106.92		sweet			0.0254237	0.48
ss490547341	RosBREED_snp_sweet_cherry_Pp1_32218975		1	32218975	44.76	107.05		sweet			0.0254237	0.054
ss490547345	RosBREED_snp_sweet_cherry_Pp1_32236350		1	32236350	44.8	107.24		sweet			0.245763	0.318
ss490547348	RosBREED_snp_sweet_cherry_Pp1_32251525		1	32251525	44.84	107.4		sweet			m	0.25
ss490546496	RosBREED_snp_tart_cherry_f_Pp1_32261803		1	32261803	44.86	107.51		sour	fruticosa		m	u
ss490547352	RosBREED_snp_sweet_cherry_Pp1_32270077		1	32270077	44.88	107.6		sweet			0.398305	0.128
ss490547356	RosBREED_snp_sweet_cherry_Pp1_32278799		1	32278799	44.9	107.69		sweet			f	m
ss490547360	RosBREED_snp_sweet_cherry_Pp1_32298224		1	32298224	44.95	107.91		sweet			m	u
ss490547364	RosBREED_snp_sweet_cherry_Pp1_32310090		1	32310090	44.98	108.03		sweet			m	0.431
ss490546500	RosBREED_snp_tart_cherry_a_Pp1_32319872		1	32319872	45	108.14		sour	avium		m	0.431
ss490546504	RosBREED_snp_tart_cherry_a_Pp1_32362282		1	32362282	45.1	108.6		sour	avium		0.0762712	0.466
ss490547368	RosBREED_snp_sweet_cherry_Pp1_32371233		1	32371233	45.13	108.7		sweet			0.0338983	0.466
ss490547371	RosBREED_snp_sweet_cherry_Pp1_32378479		1	32378479	45.14	108.77		sweet			m	u
ss490547375	RosBREED_snp_sweet_cherry_Pp1_32395063		1	32395063	45.18	108.95		sweet			m	m
ss490547379	RosBREED_snp_sweet_cherry_Pp1_32401066		1	32401066	45.2	109.02		sweet			m	m
ss490547383	RosBREED_snp_sweet_cherry_Pp1_32425135		1	32425135	45.26	109.28		sweet			m	m
ss490546508	RosBREED_snp_tart_cherry_a_Pp1_32442960		1	32442960	45.3	109.47		sour	avium		m	0.431
ss490547387	RosBREED_snp_sweet_cherry_Pp1_32453753		1	32453753	45.32	109.59		sweet			m	u
ss490547391	RosBREED_snp_sweet_cherry_Pp1_32460426		1	32460426	45.34	109.66		sweet			0.0847458	0.034
ss490547395	RosBREED_snp_sweet_cherry_Pp1_32492660		1	32492660	45.42	110.01		sweet			m	m
ss490547398	RosBREED_snp_sweet_cherry_Pp1_32521581		1	32521581	45.49	110.32		sweet			m	0.432
ss490547402	RosBREED_snp_sweet_cherry_Pp1_32533929		1	32533929	45.52	110.46		sweet			m	0.426
ss490547406	RosBREED_snp_sweet_cherry_Pp1_32564140		1	32564140	45.59	110.79		sweet			m	u
ss490547410	RosBREED_snp_sweet_cherry_Pp1_32577091		1	32577091	45.62	110.93		sweet			m	m
ss490547414	RosBREED_snp_sweet_cherry_Pp1_32595645		1	32595645	45.66	111.13		sweet			m	0.419
ss490546512	RosBREED_snp_tart_cherry_f_Pp1_32596896		1	32596896	45.67	111.14		sour	fruticosa		m	u
ss490547418	RosBREED_snp_sweet_cherry_Pp1_32620401		1	32620401	45.72	111.4		sweet			m	m
ss490559347	RosCOS2753-188_snp_sweet_cherry_Pp1_32621488		1	32621488	45.73	111.41		sweet			0.449153	0.34
ss490559350	RosCOS2753-232_snp_sweet_cherry_Pp1_32621532		1	32621532	45.73	111.41		sweet			0.449153	0.25
ss490547421	RosBREED_snp_sweet_cherry_Pp1_32635893		1	32635893	45.76	111.56		sweet			0.144068	0.378
ss490547425	RosBREED_snp_sweet_cherry_Pp1_32645142		1	32645142	45.78	111.66		sweet			m	m
ss490546516	RosBREED_snp_tart_cherry_f_Pp1_32645217		1	32645217	45.78	111.66		sour	fruticosa		m	u
ss490546520	RosBREED_snp_tart_cherry_a_Pp1_32650257		1	32650257	45.8	111.72		sour	avium		m	0.41
ss490547429	RosBREED_snp_sweet_cherry_Pp1_32661101		1	32661101	45.82	111.84		sweet			m	m
ss490547433	RosBREED_snp_sweet_cherry_Pp1_32671850		1	32671850	45.85	111.95		sweet			m	m
ss490547437	RosBREED_snp_sweet_cherry_Pp1_32692352		1	32692352	45.9	112.17		sweet			m	0.372
ss490547441	RosBREED_snp_sweet_cherry_Pp1_32723463		1	32723463	45.97	112.51		sweet			m	m
ss490547445	RosBREED_snp_sweet_cherry_Pp1_32736793		1	32736793	46	112.66		sweet			0.0172414	u
ss490547449	RosBREED_snp_sweet_cherry_Pp1_32743027		1	32743027	46.02	112.72		sweet			m	u
ss490547453	RosBREED_snp_sweet_cherry_Pp1_32759983		1	32759983	46.06	112.91		sweet			0.29661	0.399
ss490547456	RosBREED_snp_sweet_cherry_Pp1_32771496		1	32771496	46.09	113.03		sweet			m	m
ss490547460	RosBREED_snp_sweet_cherry_Pp1_32791984		1	32791984	46.14	113.25		sweet			m	m
ss490547464	RosBREED_snp_sweet_cherry_Pp1_32806612		1	32806612	46.17	113.41		sweet			m	0.405
ss490547468	RosBREED_snp_sweet_cherry_Pp1_32820484		1	32820484	46.2	113.56		sweet			m	0.405
ss490547472	RosBREED_snp_sweet_cherry_Pp1_32832210		1	32832210	46.23	113.69		sweet			m	0.405
ss490546524	RosBREED_snp_tart_cherry_f_Pp1_32843145		1	32843145	46.26	113.81		sour	fruticosa		m	0.41
ss490547475	RosBREED_snp_sweet_cherry_Pp1_32848379		1	32848379	46.27	113.86		sweet			m	0.405
ss490546528	RosBREED_snp_tart_cherry_a_Pp1_32853717		1	32853717	46.28	113.92		sour	avium		m	0.41
ss490547479	RosBREED_snp_sweet_cherry_Pp1_32866299		1	32866299	46.31	114.06		sweet			0.166667	u
ss490547483	RosBREED_snp_sweet_cherry_Pp1_32878394		1	32878394	46.34	114.19		sweet			m	0.405
ss490547487	RosBREED_snp_sweet_cherry_Pp1_32894074		1	32894074	46.38	114.36		sweet			0.228814	0.311
ss490547491	RosBREED_snp_sweet_cherry_Pp1_32909223		1	32909223	46.42	114.52		sweet			m	u
ss490547495	RosBREED_snp_sweet_cherry_Pp1_32921314		1	32921314	46.45	114.65		sweet			m	m
ss490547499	RosBREED_snp_sweet_cherry_Pp1_32948303		1	32948303	46.51	114.95		sweet			m	m
ss490546532	RosBREED_snp_tart_cherry_a_Pp1_32971832		1	32971832	46.57	115.2		sour	avium		m	u
ss490546536	RosBREED_snp_tart_cherry_f_Pp1_32971877		1	32971877	46.57	115.2		sour	fruticosa		m	u
ss490547502	RosBREED_snp_sweet_cherry_Pp1_32978022		1	32978022	46.58	115.27		sweet			m	m
ss490547506	RosBREED_snp_sweet_cherry_Pp1_32995855		1	32995855	46.62	115.46		sweet			m	0.236
ss490547510	RosBREED_snp_sweet_cherry_Pp1_33007179		1	33007179	46.65	115.58		sweet			0.372881	0.311
ss490547514	RosBREED_snp_sweet_cherry_Pp1_33019898		1	33019898	46.68	115.72		sweet			0.00847458	0.034
ss490547518	RosBREED_snp_sweet_cherry_Pp1_33035979		1	33035979	47.08	115.9		sweet			0.177966	0.439
ss490547522	RosBREED_snp_sweet_cherry_Pp1_33040649		1	33040649	47.28	115.95		sweet			0.118644	0.426
ss490546540	RosBREED_snp_tart_cherry_f_Pp1_33044403		1	33044403	47.33	115.99		sour	fruticosa		m	u
ss490546544	RosBREED_snp_tart_cherry_f_Pp1_33048143		1	33048143	47.36	116.03		sour	fruticosa		m	u
ss490547526	RosBREED_snp_sweet_cherry_Pp1_33054939		1	33054939	47.41	116.1		sweet			m	m
ss490547530	RosBREED_snp_sweet_cherry_Pp1_33075219		1	33075219	47.57	116.32		sweet			0.152542	u
ss490547533	RosBREED_snp_sweet_cherry_Pp1_33106240		1	33106240	47.82	116.66		sweet			0.5	u
ss490546548	RosBREED_snp_tart_cherry_a_Pp1_33112319		1	33112319	47.87	116.72		sour	avium		0.0423729	0.412
ss490559328	RosCOS2622-075_snp_sweet_cherry_Pp1_33117964		1	33117964	47.92	116.78		sweet			0.237288	0.203
ss490547537	RosBREED_snp_sweet_cherry_Pp1_33122407		1	33122407	47.95	116.83		sweet			0.194915	0.378
ss490547541	RosBREED_snp_sweet_cherry_Pp1_33149147		1	33149147	48.06	117.09		sweet			m	u
ss490547545	RosBREED_snp_sweet_cherry_Pp1_33169269		1	33169269	48.12	117.28		sweet			m	f
ss490547549	RosBREED_snp_sweet_cherry_Pp1_33183912		1	33183912	48.16	117.42		sweet			m	u
ss490547552	RosBREED_snp_sweet_cherry_Pp1_33199411		1	33199411	48.21	117.57		sweet			m	m
ss490546553	RosBREED_snp_tart_cherry_f_Pp1_33210823		1	33210823	48.24	117.68		sour	fruticosa		m	u
ss490547556	RosBREED_snp_sweet_cherry_Pp1_33216760		1	33216760	48.26	117.74		sweet			m	0.236
ss490547560	RosBREED_snp_sweet_cherry_Pp1_33228562		1	33228562	48.29	117.85		sweet			m	m
ss490547564	RosBREED_snp_sweet_cherry_Pp1_33247637		1	33247637	48.35	118.03		sweet			m	u
ss490546556	RosBREED_snp_tart_cherry_a_Pp1_33251292		1	33251292	48.36	118.07		sour	avium		0.144068	0.378
ss490546561	RosBREED_snp_tart_cherry_f_Pp1_33254162		1	33254162	48.36	118.1		sour	fruticosa		m	0.162
ss490547568	RosBREED_snp_sweet_cherry_Pp1_33264098		1	33264098	48.39	118.19		sweet			m	0.236
ss490547572	RosBREED_snp_sweet_cherry_Pp1_33283939		1	33283939	48.45	118.38		sweet			m	m
ss490547576	RosBREED_snp_sweet_cherry_Pp1_33296708		1	33296708	48.49	118.51		sweet			m	m
ss490547580	RosBREED_snp_sweet_cherry_Pp1_33308706		1	33308706	48.52	118.62		sweet			0.0762712	0.459
ss490547584	RosBREED_snp_sweet_cherry_Pp1_33329314		1	33329314	48.58	118.82		sweet			m	m
ss490547588	RosBREED_snp_sweet_cherry_Pp1_33345349		1	33345349	48.61	118.97		sweet			0.161017	0.486
ss490547592	RosBREED_snp_sweet_cherry_Pp1_33358731		1	33358731	48.62	119.1		sweet			0.161017	0.486
ss490547596	RosBREED_snp_sweet_cherry_Pp1_33379241		1	33379241	48.64	119.3		sweet			0.245763	0.486
ss490546564	RosBREED_snp_tart_cherry_a_Pp1_33389101		1	33389101	48.65	119.4		sour	avium		m	0.403
ss490547599	RosBREED_snp_sweet_cherry_Pp1_33392756		1	33392756	48.66	119.43		sweet			0.288136	0.142
ss490547603	RosBREED_snp_sweet_cherry_Pp1_33406681		1	33406681	48.67	119.56		sweet			m	m
ss490547607	RosBREED_snp_sweet_cherry_Pp1_33425013		1	33425013	48.69	119.74		sweet			m	m
ss490547611	RosBREED_snp_sweet_cherry_Pp1_33441046		1	33441046	48.71	119.9		sweet			m	0.169
ss490546569	RosBREED_snp_tart_cherry_f_Pp1_33460443		1	33460443	48.73	120.08		sour	fruticosa		m	0.169
ss490547615	RosBREED_snp_sweet_cherry_Pp1_33472915		1	33472915	48.74	120.2		sweet			0.0677966	0.453
ss490547619	RosBREED_snp_sweet_cherry_Pp1_33490563		1	33490563	48.76	120.37		sweet			m	m
ss490546573	RosBREED_snp_tart_cherry_f_Pp1_33499115		1	33499115	48.77	120.45		sour	fruticosa		m	m
ss490547623	RosBREED_snp_sweet_cherry_Pp1_33509674		1	33509674	48.78	120.56		sweet			0.228814	0.216
ss490547627	RosBREED_snp_sweet_cherry_Pp1_33522908		1	33522908	48.79	120.68		sweet			m	m
ss490547631	RosBREED_snp_sweet_cherry_Pp1_33540564		1	33540564	48.81	120.85		sweet			m	m
ss490547635	RosBREED_snp_sweet_cherry_Pp1_33619342		1	33619342	48.89	121.61		sweet			m	0.392
ss490546577	RosBREED_snp_tart_cherry_f_Pp1_33621785		1	33621785	48.89	121.64		sour	fruticosa		m	0.396
ss490547639	RosBREED_snp_sweet_cherry_Pp1_33634746		1	33634746	48.9	121.76		sweet			m	m
ss490546580	RosBREED_snp_tart_cherry_a_Pp1_33636395		1	33636395	48.91	121.78		sour	avium		m	u
ss490547643	RosBREED_snp_sweet_cherry_Pp1_33653943		1	33653943	48.92	121.95		sweet			m	m
ss490547647	RosBREED_snp_sweet_cherry_Pp1_33715997		1	33715997	48.99	122.54		sweet			m	m
ss490547651	RosBREED_snp_sweet_cherry_Pp1_33734601		1	33734601	49.01	122.72		sweet			m	m
ss490547655	RosBREED_snp_sweet_cherry_Pp1_33776171		1	33776171	49.05	123.12		sweet			m	0.385
ss490546584	RosBREED_snp_tart_cherry_a_Pp1_33789357		1	33789357	49.06	123.25		sour	avium		f	m
ss490547659	RosBREED_snp_sweet_cherry_Pp1_33790546		1	33790546	49.06	123.26		sweet			0.415254	0.493
ss490546588	RosBREED_snp_tart_cherry_f_Pp1_33801392		1	33801392	49.07	123.37		sour	fruticosa		m	0.236
ss490547663	RosBREED_snp_sweet_cherry_Pp1_33811747		1	33811747	49.08	123.46		sweet			m	m
ss490547667	RosBREED_snp_sweet_cherry_Pp1_33827012		1	33827012	49.1	123.61		sweet			m	u
ss490547671	RosBREED_snp_sweet_cherry_Pp1_33846996		1	33846996	49.12	123.8		sweet			m	m
ss490547676	RosBREED_snp_sweet_cherry_Pp1_33883266		1	33883266	49.16	124.15		sweet			0.237288	0.5
ss490547680	RosBREED_snp_sweet_cherry_Pp1_33888360		1	33888360	49.16	124.2		sweet			m	m
ss490547684	RosBREED_snp_sweet_cherry_Pp1_33907538		1	33907538	49.18	124.39		sweet			0.305085	u
ss490546592	RosBREED_snp_tart_cherry_f_Pp1_33912837		1	33912837	49.19	124.44		sour	fruticosa		m	0.162
ss490547688	RosBREED_snp_sweet_cherry_Pp1_33919695		1	33919695	49.19	124.5		sweet			m	0.162
ss490547692	RosBREED_snp_sweet_cherry_Pp1_33957812		1	33957812	49.23	124.87		sweet			m	0.392
ss490547696	RosBREED_snp_sweet_cherry_Pp1_33972602		1	33972602	49.25	125.01		sweet			m	m
ss490546596	RosBREED_snp_tart_cherry_f_Pp1_33977589		1	33977589	49.25	125.06		sour	fruticosa		m	u
ss490547701	RosBREED_snp_sweet_cherry_Pp1_33995075		1	33995075	49.27	125.23		sweet			m	m
ss490547705	RosBREED_snp_sweet_cherry_Pp1_34002187		1	34002187	49.28	125.3		sweet			m	m
ss490547709	RosBREED_snp_sweet_cherry_Pp1_34037981		1	34037981	49.31	125.64		sweet			m	m
ss490547713	RosBREED_snp_sweet_cherry_Pp1_34054934		1	34054934	49.33	125.81		sweet			m	u
ss490546600	RosBREED_snp_tart_cherry_a_Pp1_34055736		1	34055736	49.33	125.81		sour	avium		m	0.396
ss490546605	RosBREED_snp_tart_cherry_f_Pp1_34057198		1	34057198	49.33	125.83		sour	fruticosa		m	u
ss490547717	RosBREED_snp_sweet_cherry_Pp1_34068337		1	34068337	49.34	125.94		sweet			m	0.399
ss490546609	RosBREED_snp_tart_cherry_f_Pp1_34080036		1	34080036	49.36	126.05		sour	fruticosa		m	u
ss490547721	RosBREED_snp_sweet_cherry_Pp1_34085247		1	34085247	49.36	126.1		sweet			m	u
ss490547725	RosBREED_snp_sweet_cherry_Pp1_34103613		1	34103613	49.38	126.28		sweet			m	m
ss490547729	RosBREED_snp_sweet_cherry_Pp1_34138403		1	34138403	49.42	126.61		sweet			m	m
ss490547733	RosBREED_snp_sweet_cherry_Pp1_34147956		1	34147956	49.42	126.7		sweet			m	m
ss490547737	RosBREED_snp_sweet_cherry_Pp1_34167898		1	34167898	49.45	126.89		sweet			m	m
ss490559168	RosCOS1612-172_snp_sweet_cherry_Pp1_34168048		1	34168048	49.45	126.9		sweet			0.347458	u
ss490547741	RosBREED_snp_sweet_cherry_Pp1_34176496		1	34176496	49.45	126.98		sweet			m	u
ss490559150	RosCOS1549-350_snp_sweet_cherry_Pp1_34192544		1	34192544	49.47	127.13		sweet			m	m
ss490559153	RosCOS1549-533_snp_sweet_cherry_Pp1_34192653		1	34192653	49.47	127.13		sweet			0.347458	0.222
ss490559118	RosCOS1520-129_snp_sweet_cherry_Pp1_34197844		1	34197844	49.48	127.17		sweet			0.364407	0.143
ss490547745	RosBREED_snp_sweet_cherry_Pp1_34204689		1	34204689	49.48	127.21		sweet			m	0.378
ss490546613	RosBREED_snp_tart_cherry_f_Pp1_34223526		1	34223526	49.5	127.33		sour	fruticosa		m	0.16
ss490547749	RosBREED_snp_sweet_cherry_Pp1_34230117		1	34230117	49.51	127.37		sweet			f	u
ss490547755	RosBREED_snp_sweet_cherry_Pp1_34286350		1	34286350	49.57	127.74		sweet			m	m
ss490546617	RosBREED_snp_tart_cherry_f_Pp1_34299562		1	34299562	49.58	127.82		sour	fruticosa		m	u
ss490547759	RosBREED_snp_sweet_cherry_Pp1_34307972		1	34307972	49.59	127.88		sweet			m	m
ss490547763	RosBREED_snp_sweet_cherry_Pp1_34334690		1	34334690	49.61	128.05		sweet			0.0169491	0.372
ss490547767	RosBREED_snp_sweet_cherry_Pp1_34335181		1	34335181	49.62	128.05		sweet			m	u
ss490547772	RosBREED_snp_sweet_cherry_Pp1_34372211		1	34372211	49.65	128.29		sweet			m	m
ss490547776	RosBREED_snp_sweet_cherry_Pp1_34413838		1	34413838	49.69	128.56		sweet			f	u
ss490546621	RosBREED_snp_tart_cherry_a_Pp1_34430805		1	34430805	49.71	128.67		sour	avium		0.271186	0.223
ss490547781	RosBREED_snp_sweet_cherry_Pp1_34439073		1	34439073	49.72	128.72		sweet			0.0423729	u
ss490547785	RosBREED_snp_sweet_cherry_Pp1_34465645		1	34465645	49.75	128.89		sweet			m	u
ss490546626	RosBREED_snp_tart_cherry_f_Pp1_34478204		1	34478204	49.76	128.98		sour	fruticosa		m	0.16
ss490547789	RosBREED_snp_sweet_cherry_Pp1_34488045		1	34488045	49.77	129.04		sweet			m	m
ss490559209	RosCOS1790-520_snp_sweet_cherry_Pp1_34516980		1	34516980	49.8	129.19		sweet			0.0338983	0.403
ss490547793	RosBREED_snp_sweet_cherry_Pp1_34525983		1	34525983	49.83	129.22		sweet			m	m
ss490547797	RosBREED_snp_sweet_cherry_Pp1_34558568		1	34558568	49.94	129.35		sweet			m	0.392
ss490547801	RosBREED_snp_sweet_cherry_Pp1_34604764		1	34604764	50.1	129.54		sweet			m	u
ss490546629	RosBREED_snp_tart_cherry_a_Pp1_34630676		1	34630676	50.19	129.64		sour	avium		0.0116279	u
ss490547805	RosBREED_snp_sweet_cherry_Pp1_34638796		1	34638796	50.22	129.67		sweet			m	u
ss490547809	RosBREED_snp_sweet_cherry_Pp1_34673867		1	34673867	50.34	129.82		sweet			m	m
ss490546634	RosBREED_snp_tart_cherry_f_Pp1_34681555		1	34681555	50.37	129.85		sour	fruticosa		m	0.236
ss490547813	RosBREED_snp_sweet_cherry_Pp1_34718076		1	34718076	50.5	129.99		sweet			m	u
ss490546637	RosBREED_snp_tart_cherry_a_Pp1_34741316		1	34741316	50.58	130.09		sour	avium		0.0847458	0.473
ss490547817	RosBREED_snp_sweet_cherry_Pp1_34754774		1	34754774	50.62	130.14		sweet			m	0.162
ss490547824	RosBREED_snp_sweet_cherry_Pp1_34798198		1	34798198	50.77	130.32		sweet			m	m
ss490546641	RosBREED_snp_tart_cherry_f_Pp1_34820310		1	34820310	50.85	130.4		sour	fruticosa		m	0.162
ss490547828	RosBREED_snp_sweet_cherry_Pp1_34829029		1	34829029	50.88	130.44		sweet			0.0254237	0.014
ss490547832	RosBREED_snp_sweet_cherry_Pp1_34870686		1	34870686	51.03	130.61		sweet			0.135593	u
ss490546645	RosBREED_snp_tart_cherry_a_Pp1_34916586		1	34916586	51.18	130.79		sour	avium		0.40678	0.399
ss490547836	RosBREED_snp_sweet_cherry_Pp1_34917825		1	34917825	51.19	130.8		sweet			m	m
ss490547840	RosBREED_snp_sweet_cherry_Pp1_34949025		1	34949025	51.3	130.92		sweet			m	m
ss490546649	RosBREED_snp_tart_cherry_f_Pp1_34979540		1	34979540	51.4	131.04		sour	fruticosa		m	0.149
ss490547844	RosBREED_snp_sweet_cherry_Pp1_34988375		1	34988375	51.43	131.08		sweet			m	m
ss490547848	RosBREED_snp_sweet_cherry_Pp1_35024409		1	35024409	51.56	131.22		sweet			m	u
ss490547852	RosBREED_snp_sweet_cherry_Pp1_35064866		1	35064866	51.7	131.39		sweet			f	m
ss490547856	RosBREED_snp_sweet_cherry_Pp1_35103644		1	35103644	51.83	131.54		sweet			m	m
ss490546653	RosBREED_snp_tart_cherry_f_Pp1_35104112		1	35104112	51.83	131.54		sour	fruticosa		m	u
ss490547860	RosBREED_snp_sweet_cherry_Pp1_35140896		1	35140896	51.96	131.69		sweet			m	m
ss490547864	RosBREED_snp_sweet_cherry_Pp1_35168169		1	35168169	52.06	131.8		sweet			m	u
ss490546657	RosBREED_snp_tart_cherry_a_Pp1_35177183		1	35177183	52.09	131.84		sour	avium		m	u
ss490547868	RosBREED_snp_sweet_cherry_Pp1_35218936		1	35218936	52.23	132.01		sweet			0.177966	0.372
ss490547874	RosBREED_snp_sweet_cherry_Pp1_35257532		1	35257532	52.37	132.16		sweet			m	0.382
ss490547878	RosBREED_snp_sweet_cherry_Pp1_35343475		1	35343475	52.66	132.51		sweet			m	m
ss490547882	RosBREED_snp_sweet_cherry_Pp1_35371782		1	35371782	52.76	132.62		sweet			0.330508	0.399
ss490546661	RosBREED_snp_tart_cherry_a_Pp1_35376657		1	35376657	52.78	132.64		sour	avium		m	m
ss490547886	RosBREED_snp_sweet_cherry_Pp1_35408469		1	35408469	52.89	132.77		sweet			0.245763	u
ss490547890	RosBREED_snp_sweet_cherry_Pp1_35437947		1	35437947	52.99	132.89		sweet			f	u
ss490546666	RosBREED_snp_tart_cherry_f_Pp1_35441788		1	35441788	53.01	132.9		sour	fruticosa		m	m
ss490547894	RosBREED_snp_sweet_cherry_Pp1_35486959		1	35486959	53.16	133.08		sweet			m	u
ss490546670	RosBREED_snp_tart_cherry_a_Pp1_35496475		1	35496475	53.19	133.12		sour	avium		m	u
ss490547898	RosBREED_snp_sweet_cherry_Pp1_35525371		1	35525371	53.3	133.24		sweet			m	0.382
ss490546674	RosBREED_snp_tart_cherry_f_Pp1_35537600		1	35537600	53.34	133.29		sour	fruticosa		m	u
ss490547902	RosBREED_snp_sweet_cherry_Pp1_35563162		1	35563162	53.43	133.47		sweet			m	m
ss490547907	RosBREED_snp_sweet_cherry_Pp1_35572648		1	35572648	53.46	133.65		sweet			m	m
ss490547911	RosBREED_snp_sweet_cherry_Pp1_35582087		1	35582087	53.49	133.83		sweet			0.177966	0.358
ss490546678	RosBREED_snp_tart_cherry_f_Pp1_35583350		1	35583350	53.5	133.86		sour	fruticosa		m	0.149
ss490547915	RosBREED_snp_sweet_cherry_Pp1_35614161		1	35614161	53.6	134.44		sweet			0.483051	0.318
ss490547919	RosBREED_snp_sweet_cherry_Pp1_35632040		1	35632040	53.66	134.78		sweet			m	0.385
ss490558837	RosCOS0502-212_snp_sweet_cherry_Pp1_35635315		1	35635315	53.68	134.84		sweet			0.432203	u
ss490558834	RosCOS0502-134_snp_sweet_cherry_Pp1_35635393		1	35635393	53.68	134.85		sweet			0.432203	0.101
ss490546682	RosBREED_snp_tart_cherry_f_Pp1_35648543		1	35648543	53.72	134.98		sour	fruticosa		m	0.149
ss490547925	RosBREED_snp_sweet_cherry_Pp1_35648977		1	35648977	53.72	134.99		sweet			m	0.236
ss490547929	RosBREED_snp_sweet_cherry_Pp1_35693822		1	35693822	53.88	135.46		sweet			m	m
ss490546686	RosBREED_snp_tart_cherry_f_Pp1_35695161		1	35695161	53.88	135.47		sour	fruticosa		m	m
ss490547933	RosBREED_snp_sweet_cherry_Pp1_35714927		1	35714927	53.95	135.68		sweet			m	m
ss490547937	RosBREED_snp_sweet_cherry_Pp1_35733617		1	35733617	54.02	135.87		sweet			m	m
ss490547941	RosBREED_snp_sweet_cherry_Pp1_35806755		1	35806755	54.27	136.64		sweet			0.0508475	0.5
ss490546690	RosBREED_snp_tart_cherry_a_Pp1_35808974		1	35808974	54.28	136.66		sour	avium		m	0.149
ss490547945	RosBREED_snp_sweet_cherry_Pp1_35822127		1	35822127	54.32	136.8		sweet			m	m
ss490547949	RosBREED_snp_sweet_cherry_Pp1_35881390		1	35881390	54.53	137.42		sweet			m	m
ss490546694	RosBREED_snp_tart_cherry_a_Pp1_35888929		1	35888929	54.56	137.5		sour	avium		0.415254	u
ss490547953	RosBREED_snp_sweet_cherry_Pp1_35890965		1	35890965	54.56	137.52		sweet			m	m
ss490547957	RosBREED_snp_sweet_cherry_Pp1_35907155		1	35907155	54.62	137.69		sweet			m	m
ss490546698	RosBREED_snp_tart_cherry_a_Pp1_35934755		1	35934755	54.71	137.98		sour	avium		m	0.378
ss490547961	RosBREED_snp_sweet_cherry_Pp1_35956466		1	35956466	54.79	138.2		sweet			0.0677966	0.378
ss490547965	RosBREED_snp_sweet_cherry_Pp1_35966820		1	35966820	54.83	138.31		sweet			m	m
ss490546702	RosBREED_snp_tart_cherry_f_Pp1_35969616		1	35969616	54.84	138.34		sour	fruticosa		m	0.382
ss490547969	RosBREED_snp_sweet_cherry_Pp1_35985118		1	35985118	54.89	138.5		sweet			m	m
ss490547973	RosBREED_snp_sweet_cherry_Pp1_35992705		1	35992705	54.92	138.58		sweet			m	0.378
ss490546706	RosBREED_snp_tart_cherry_a_Pp1_35996954		1	35996954	54.93	138.63		sour	avium		m	0.378
ss490546710	RosBREED_snp_tart_cherry_a_Pp1_36007399		1	36007399	54.97	138.74		sour	avium		m	0.382
ss490547977	RosBREED_snp_sweet_cherry_Pp1_36060629		1	36060629	55.15	139.29		sweet			m	m
ss490547982	RosBREED_snp_sweet_cherry_Pp1_36068051		1	36068051	55.18	139.37		sweet			m	u
ss490546714	RosBREED_snp_tart_cherry_f_Pp1_36082020		1	36082020	55.22	139.52		sour	fruticosa		m	u
ss490547986	RosBREED_snp_sweet_cherry_Pp1_36092430		1	36092430	55.24	139.62		sweet			m	u
ss490547990	RosBREED_snp_sweet_cherry_Pp1_36098467		1	36098467	55.25	139.69		sweet			f	u
ss490547994	RosBREED_snp_sweet_cherry_Pp1_36119216		1	36119216	55.3	139.9		sweet			m	m
ss490547998	RosBREED_snp_sweet_cherry_Pp1_36136905		1	36136905	55.34	140.09		sweet			m	m
ss490548002	RosBREED_snp_sweet_cherry_Pp1_36145022		1	36145022	55.36	140.17		sweet			m	u
ss490546718	RosBREED_snp_tart_cherry_f_Pp1_36148993		1	36148993	55.37	140.22		sour	fruticosa		m	0.382
ss490548006	RosBREED_snp_sweet_cherry_Pp1_36173694		1	36173694	55.42	140.47		sweet			0.00847458	0.378
ss490548010	RosBREED_snp_sweet_cherry_Pp1_36188884		1	36188884	55.46	140.63		sweet			0.336364	f
ss490548014	RosBREED_snp_sweet_cherry_Pp1_36220607		1	36220607	55.53	140.96		sweet			m	u
ss490548018	RosBREED_snp_sweet_cherry_Pp1_36232405		1	36232405	55.56	141.09		sweet			f	f
ss490546721	RosBREED_snp_tart_cherry_f_Pp1_36234910		1	36234910	55.56	141.11		sour	fruticosa		0.0677966	0.155
ss490548022	RosBREED_snp_sweet_cherry_Pp1_36250848		1	36250848	55.6	141.28		sweet			m	0.378
ss490548026	RosBREED_snp_sweet_cherry_Pp1_36293674		1	36293674	55.69	141.73		sweet			0.457627	0.122
ss490546725	RosBREED_snp_tart_cherry_a_Pp1_36298556		1	36298556	55.71	141.78		sour	avium		m	m
ss490548030	RosBREED_snp_sweet_cherry_Pp1_36319573		1	36319573	55.75	142		sweet			0.415254	u
ss490548036	RosBREED_snp_sweet_cherry_Pp1_36340562		1	36340562	55.8	142.22		sweet			f	m
ss490548040	RosBREED_snp_sweet_cherry_Pp1_36394955		1	36394955	55.92	142.79		sweet			0.194915	0.331
ss490548044	RosBREED_snp_sweet_cherry_Pp1_36415494		1	36415494	55.97	143		sweet			0.271186	0.311
ss490546729	RosBREED_snp_tart_cherry_a_Pp1_36417169		1	36417169	55.97	143.02		sour	avium		0.245454	u
ss490548048	RosBREED_snp_sweet_cherry_Pp1_36425549		1	36425549	55.99	143.11		sweet			m	m
ss490548052	RosBREED_snp_sweet_cherry_Pp1_36442125		1	36442125	56.03	143.28		sweet			m	u
ss490546733	RosBREED_snp_tart_cherry_f_Pp1_36443301		1	36443301	56.03	143.29		sour	fruticosa		m	u
ss490548056	RosBREED_snp_sweet_cherry_Pp1_36448122		1	36448122	56.04	143.34		sweet			m	m
ss490546737	RosBREED_snp_tart_cherry_f_Pp1_36458377		1	36458377	56.07	143.45		sour	fruticosa		m	u
ss490546742	RosBREED_snp_tart_cherry_a_Pp1_36458529		1	36458529	56.07	143.45		sour	avium		m	m
ss490548060	RosBREED_snp_sweet_cherry_Pp1_36470924		1	36470924	56.09	143.58		sweet			0.338983	0.333
ss490548064	RosBREED_snp_sweet_cherry_Pp1_36486196		1	36486196	56.13	143.74		sweet			f	u
ss490548069	RosBREED_snp_sweet_cherry_Pp1_36495593		1	36495593	56.15	143.84		sweet			m	0.378
ss490548073	RosBREED_snp_sweet_cherry_Pp1_36515818		1	36515818	56.2	144.05		sweet			0.0762712	u
ss490548077	RosBREED_snp_sweet_cherry_Pp1_36578814		1	36578814	56.34	144.71		sweet			0.101695	0.473
ss490548081	RosBREED_snp_sweet_cherry_Pp1_36588456		1	36588456	56.36	144.81		sweet			0.279661	0.439
ss490548085	RosBREED_snp_sweet_cherry_Pp1_36600875		1	36600875	56.39	144.94		sweet			m	m
ss490548089	RosBREED_snp_sweet_cherry_Pp1_36612897		1	36612897	56.41	145.07		sweet			m	u
ss490546747	RosBREED_snp_tart_cherry_f_Pp1_36616616		1	36616616	56.42	145.1		sour	fruticosa		m	u
ss490548093	RosBREED_snp_sweet_cherry_Pp1_36631094		1	36631094	56.46	145.26		sweet			m	m
ss490548097	RosBREED_snp_sweet_cherry_Pp1_36644950		1	36644950	56.49	145.4		sweet			m	u
ss490548101	RosBREED_snp_sweet_cherry_Pp1_36658980		1	36658980	56.52	145.55		sweet			m	m
ss490548105	RosBREED_snp_sweet_cherry_Pp1_36667846		1	36667846	56.54	145.64		sweet			0.0762712	0.378
ss490548109	RosBREED_snp_sweet_cherry_Pp1_36690026		1	36690026	56.59	145.87		sweet			m	u
ss490548113	RosBREED_snp_sweet_cherry_Pp1_36698283		1	36698283	56.61	145.96		sweet			0.0762712	u
ss490546750	RosBREED_snp_tart_cherry_a_Pp1_36717704		1	36717704	56.65	146.16		sour	avium		f	u
ss490546754	RosBREED_snp_tart_cherry_f_Pp1_36718194		1	36718194	56.65	146.17		sour	fruticosa		m	0.23
ss490548117	RosBREED_snp_sweet_cherry_Pp1_36725185		1	36725185	56.67	146.24		sweet			0.372881	0.453
ss490548121	RosBREED_snp_sweet_cherry_Pp1_36738631		1	36738631	56.7	146.38		sweet			0.372881	u
ss490548125	RosBREED_snp_sweet_cherry_Pp1_36751981		1	36751981	56.73	146.52		sweet			0.00847458	0.399
ss490548129	RosBREED_snp_sweet_cherry_Pp1_36759172		1	36759172	56.75	146.6		sweet			m	m
ss490546758	RosBREED_snp_tart_cherry_f_Pp1_36766782		1	36766782	56.76	146.67		sour	fruticosa		m	0.23
ss490548133	RosBREED_snp_sweet_cherry_Pp1_36775319		1	36775319	56.78	146.76		sweet			m	m
ss490548137	RosBREED_snp_sweet_cherry_Pp1_36802450		1	36802450	56.84	147.05		sweet			0.288136	u
ss490546763	RosBREED_snp_tart_cherry_f_Pp1_36818323		1	36818323	56.88	147.21		sour	fruticosa		m	m
ss490548141	RosBREED_snp_sweet_cherry_Pp1_36821698		1	36821698	56.89	147.25		sweet			m	m
ss490548145	RosBREED_snp_sweet_cherry_Pp1_36838699		1	36838699	56.92	147.43		sweet			m	m
ss490548149	RosBREED_snp_sweet_cherry_Pp1_36855102		1	36855102	56.96	147.6		sweet			m	m
ss490548153	RosBREED_snp_sweet_cherry_Pp1_36865299		1	36865299	56.98	147.7		sweet			0.364407	0.419
ss490548157	RosBREED_snp_sweet_cherry_Pp1_36884007		1	36884007	57.03	147.9		sweet			m	m
ss490546766	RosBREED_snp_tart_cherry_a_Pp1_36919612		1	36919612	57.11	148.27		sour	avium		0.118644	0.403
ss490546770	RosBREED_snp_tart_cherry_f_Pp1_36920259		1	36920259	57.11	148.28		sour	fruticosa		m	0.382
ss490548161	RosBREED_snp_sweet_cherry_Pp1_36925005		1	36925005	57.12	148.33		sweet			m	m
ss490548165	RosBREED_snp_sweet_cherry_Pp1_36941386		1	36941386	57.16	148.5		sweet			f	m
ss490548169	RosBREED_snp_sweet_cherry_Pp1_36951247		1	36951247	57.18	148.6		sweet			m	m
ss490546774	RosBREED_snp_tart_cherry_a_Pp1_36959467		1	36959467	57.2	148.69		sour	avium		0.0508475	0.412
ss490548173	RosBREED_snp_sweet_cherry_Pp1_36967784		1	36967784	57.22	148.78		sweet			0.0508475	u
ss490548179	RosBREED_snp_sweet_cherry_Pp1_36983205		1	36983205	57.25	148.94		sweet			m	m
ss490548183	RosBREED_snp_sweet_cherry_Pp1_36993407		1	36993407	57.27	149.04		sweet			0.11017	0.351
ss490546778	RosBREED_snp_tart_cherry_f_Pp1_37001939		1	37001939	57.29	149.13		sour	fruticosa		m	0.378
ss490548187	RosBREED_snp_sweet_cherry_Pp1_37007127		1	37007127	57.31	149.19		sweet			m	0.149
ss490548191	RosBREED_snp_sweet_cherry_Pp1_37026940		1	37026940	57.35	149.39		sweet			m	0.169
ss490548195	RosBREED_snp_sweet_cherry_Pp1_37043726		1	37043726	57.39	149.57		sweet			m	m
ss490548200	RosBREED_snp_sweet_cherry_Pp1_37056844		1	37056844	57.42	149.71		sweet			m	m
ss490548204	RosBREED_snp_sweet_cherry_Pp1_37069075		1	37069075	57.44	149.84		sweet			m	0.378
ss490546782	RosBREED_snp_tart_cherry_f_Pp1_37076812		1	37076812	57.46	149.92		sour	fruticosa		m	u
ss490558950	RosCOS1169-212_snp_sweet_cherry_Pp1_37078592		1	37078592	57.47	149.94		sweet			0.449153	0.479
ss490548208	RosBREED_snp_sweet_cherry_Pp1_37241278		1	37241278	57.83	150.08		sweet			m	0.382
ss490548212	RosBREED_snp_sweet_cherry_Pp1_37423995		1	37423995	58.25	150.24		sweet			m	u
ss490548216	RosBREED_snp_sweet_cherry_Pp1_37599116		1	37599116	58.64	150.4		sweet			m	0.378
ss490546786	RosBREED_snp_tart_cherry_a_Pp1_37638086		1	37638086	58.73	150.43		sour	avium		0.0762712	u
ss490559212	RosCOS1818-086_snp_sweet_cherry_Pp1_37697488		1	37697488	58.86	150.49		sweet			m	m
ss490546790	RosBREED_snp_tart_cherry_f_Pp1_37725805		1	37725805	58.93	150.51		sour	fruticosa		m	0.108
ss490548220	RosBREED_snp_sweet_cherry_Pp1_37787579		1	37787579	59.07	150.57		sweet			m	m
ss490548224	RosBREED_snp_sweet_cherry_Pp1_37954751		1	37954751	59.44	150.72		sweet			m	m
ss490548228	RosBREED_snp_sweet_cherry_Pp1_38052311		1	38052311	59.66	150.8		sweet			0.177966	u
ss490548232	RosBREED_snp_sweet_cherry_Pp1_38300094		1	38300094	60.22	151.02		sweet			0.0338983	u
ss490546794	RosBREED_snp_tart_cherry_a_Pp1_38376904		1	38376904	60.4	151.09		sour	avium		0.432203	0.222
ss490546798	RosBREED_snp_tart_cherry_f_Pp1_38455731		1	38455731	60.58	151.16		sour	fruticosa		m	u
ss490548236	RosBREED_snp_sweet_cherry_Pp1_38484401		1	38484401	60.64	151.19		sweet			0.161017	0.027
ss490548240	RosBREED_snp_sweet_cherry_Pp1_39008836		1	39008836	61.82	151.65		sweet			0.20339	0.014
ss490548244	RosBREED_snp_sweet_cherry_Pp1_39183935		1	39183935	62.22	151.81		sweet			m	u
ss490546802	RosBREED_snp_tart_cherry_f_Pp1_39208450		1	39208450	62.28	151.83		sour	fruticosa		m	0.375
ss490548248	RosBREED_snp_sweet_cherry_Pp1_39356838		1	39356838	65.56	151.96		sweet			m	m
ss490546806	RosBREED_snp_tart_cherry_a_Pp1_39372163		1	39372163	66.5	151.98		sour	avium		m	0.372
ss490546810	RosBREED_snp_tart_cherry_f_Pp1_39520733		1	39520733	66.95	152.11		sour	fruticosa		m	0.155
ss490559022	RosCOS1312-113_snp_sweet_cherry_Pp1_39523863		1	39523863	66.95	152.11		sweet			0.177966	0.306
ss490548252	RosBREED_snp_sweet_cherry_Pp1_39537389		1	39537389	67	152.13		sweet			m	m
ss490548256	RosBREED_snp_sweet_cherry_Pp1_39715738		1	39715738	67.53	152.28		sweet			m	m
ss490546814	RosBREED_snp_tart_cherry_a_Pp1_39776257		1	39776257	67.71	152.34		sour	avium		m	0.372
ss490548260	RosBREED_snp_sweet_cherry_Pp1_39848507		1	39848507	67.93	152.4		sweet			m	m
ss490559258	RosCOS2373-074_snp_sweet_cherry_Pp1_39849154		1	39849154	67.93	152.4		sweet			0.40678	0.264
ss490546818	RosBREED_snp_tart_cherry_f_Pp1_39862213		1	39862213	67.97	153.5		sour	fruticosa		m	u
ss490546821	RosBREED_snp_tart_cherry_f_Pp1_39886204		1	39886204	68.04	155.52		sour	fruticosa		m	0.223
ss490546825	RosBREED_snp_tart_cherry_a_Pp1_39893864		1	39893864	68.06	156.17		sour	avium		m	u
ss490546829	RosBREED_snp_tart_cherry_f_Pp1_39904625		1	39904625	68.09	157.07		sour	fruticosa		m	u
ss490548264	RosBREED_snp_sweet_cherry_Pp1_39911227		1	39911227	68.11	157.67		sweet			m	u
ss490548269	RosBREED_snp_sweet_cherry_Pp1_39916605		1	39916605	68.13	158.87		sweet			0.0254237	u
ss490548273	RosBREED_snp_sweet_cherry_Pp1_39917414		1	39917414	68.13	159.05		sweet			m	u
ss490548277	RosBREED_snp_sweet_cherry_Pp1_39917853		1	39917853	68.13	159.15		sweet			m	m
ss490548281	RosBREED_snp_sweet_cherry_Pp1_39922343		1	39922343	68.15	160.15		sweet			m	m
ss490548285	RosBREED_snp_sweet_cherry_Pp1_39922772		1	39922772	68.15	160.25		sweet			0.309091	u
ss490548289	RosBREED_snp_sweet_cherry_Pp1_40057233		1	40057233	68.55	171.5		sweet			0.29661	0.297
ss490546833	RosBREED_snp_tart_cherry_a_Pp1_40061065		1	40061065	68.56	171.51		sour	avium		0.423729	u
ss490546837	RosBREED_snp_tart_cherry_f_Pp1_40094088		1	40094088	68.66	171.55		sour	fruticosa		m	0.378
ss490548293	RosBREED_snp_sweet_cherry_Pp1_40210349		1	40210349	69.01	171.68		sweet			m	f
ss490548297	RosBREED_snp_sweet_cherry_Pp1_40342723		1	40342723	69.41	171.84		sweet			f	u
ss490548301	RosBREED_snp_sweet_cherry_Pp1_40461173		1	40461173	69.76	171.98		sweet			m	m
ss490546841	RosBREED_snp_tart_cherry_f_Pp1_40547655		1	40547655	70.02	172.08		sour	fruticosa		m	m
ss490546845	RosBREED_snp_tart_cherry_a_Pp1_40555324		1	40555324	70.04	172.09		sour	avium		0.228814	u
ss490548305	RosBREED_snp_sweet_cherry_Pp1_40600033		1	40600033	70.18	172.14		sweet			0.169491	0.351
ss490548311	RosBREED_snp_sweet_cherry_Pp1_40699743		1	40699743	70.47	172.26		sweet			f	u
ss490548315	RosBREED_snp_sweet_cherry_Pp1_40857995		1	40857995	70.95	172.45		sweet			m	m
ss490559234	RosCOS2041-460_snp_sweet_cherry_Pp1_40862701		1	40862701	70.96	172.45		sweet			m	m
ss490559237	RosCOS2041-499_snp_sweet_cherry_Pp1_40862742		1	40862742	70.96	172.45		sweet			0.0338983	m
ss490548319	RosBREED_snp_sweet_cherry_Pp1_40992719		1	40992719	71.35	172.61		sweet			m	m
ss490546849	RosBREED_snp_tart_cherry_a_Pp1_41059630		1	41059630	71.55	172.68		sour	avium		m	u
ss490546853	RosBREED_snp_tart_cherry_f_Pp1_41073192		1	41073192	71.59	172.7		sour	fruticosa		f	u
ss490548323	RosBREED_snp_sweet_cherry_Pp1_41134415		1	41134415	71.77	172.77		sweet			0.0254237	0.385
ss490548327	RosBREED_snp_sweet_cherry_Pp1_41262007		1	41262007	72.16	172.92		sweet			0.059322	0.135
ss490548331	RosBREED_snp_sweet_cherry_Pp1_41392366		1	41392366	72.55	173.08		sweet			m	m
ss490546857	RosBREED_snp_tart_cherry_f_Pp1_41503024		1	41503024	72.88	173.21		sour	fruticosa		m	u
ss490546861	RosBREED_snp_tart_cherry_a_Pp1_41503550		1	41503550	72.88	173.21		sour	avium		m	u
ss490548335	RosBREED_snp_sweet_cherry_Pp1_41526806		1	41526806	72.95	173.24		sweet			0.415254	0.284
ss490548339	RosBREED_snp_sweet_cherry_Pp1_41628574		1	41628574	73.15	173.35		sweet			m	m
ss490548343	RosBREED_snp_sweet_cherry_Pp1_41798634		1	41798634	73.33	173.56		sweet			0.00847458	u
ss490548347	RosBREED_snp_sweet_cherry_Pp1_41931822		1	41931822	73.47	173.71		sweet			m	u
ss490559052	RosCOS1347-123_snp_sweet_cherry_Pp1_42003897		1	42003897	73.55	173.8		sweet			0.0932203	0.338
ss490546865	RosBREED_snp_tart_cherry_a_Pp1_42037229		1	42037229	73.58	173.84		sour	avium		m	0.399
ss490548351	RosBREED_snp_sweet_cherry_Pp1_42060318		1	42060318	73.61	173.86		sweet			m	0.169
ss490546869	RosBREED_snp_tart_cherry_f_Pp1_42093675		1	42093675	73.64	173.9		sour	fruticosa		m	u
ss490548355	RosBREED_snp_sweet_cherry_Pp1_42196706		1	42196706	73.75	174.02		sweet			m	0.399
ss490548360	RosBREED_snp_sweet_cherry_Pp1_42337214		1	42337214	73.9	174.19		sweet			0.20339	0.412
ss490559428	RosCOS3738-215_snp_sweet_cherry_Pp1_42355743		1	42355743	73.91	174.21		sweet			0.271186	u
ss490546872	RosBREED_snp_tart_cherry_a_Pp1_42447995		1	42447995	74.01	174.32		sour	avium		m	u
ss490548365	RosBREED_snp_sweet_cherry_Pp1_42467252		1	42467252	74.03	174.34		sweet			m	m
ss490546876	RosBREED_snp_tart_cherry_f_Pp1_42475128		1	42475128	74.04	174.35		sour	fruticosa		m	0.169
ss490548369	RosBREED_snp_sweet_cherry_Pp1_42600782		1	42600782	74.17	174.5		sweet			m	0.399
ss490548373	RosBREED_snp_sweet_cherry_Pp1_42731565		1	42731565	74.31	174.65		sweet			m	u
ss490548377	RosBREED_snp_sweet_cherry_Pp1_42867519		1	42867519	74.45	174.81		sweet			m	m
ss490559413	RosCOS3706-086_snp_sweet_cherry_Pp1_42901172		1	42901172	74.49	174.85		sweet			0.20339	0.014
ss490546881	RosBREED_snp_tart_cherry_a_Pp1_42970281		1	42970281	74.56	174.94		sour	avium		0.114035	u
ss490548381	RosBREED_snp_sweet_cherry_Pp1_43002420		1	43002420	74.59	174.97		sweet			0.0932203	0.378
ss490548385	RosBREED_snp_sweet_cherry_Pp1_43137167		1	43137167	74.73	175.13		sweet			0.5	u
ss490559028	RosCOS1315-155_snp_sweet_cherry_Pp1_43223890		1	43223890	74.82	175.23		sweet			0.211864	0.081
ss490548389	RosBREED_snp_sweet_cherry_Pp1_43242452		1	43242452	74.84	175.26		sweet			m	m
ss490559070	RosCOS1405-103_snp_sweet_cherry_Pp1_43353354		1	43353354	74.96	175.39		sweet			0.338983	u
ss490559073	RosCOS1405-129_snp_sweet_cherry_Pp1_43353380		1	43353380	74.96	175.39		sweet			0.194915	0.228
ss490548394	RosBREED_snp_sweet_cherry_Pp1_43404674		1	43404674	75.01	175.45		sweet			m	m
ss490546885	RosBREED_snp_tart_cherry_f_Pp1_43515664		1	43515664	75.13	175.58		sour	fruticosa		f	m
ss490548398	RosBREED_snp_sweet_cherry_Pp1_43534879		1	43534879	75.15	175.6		sweet			0.0169491	m
ss490546889	RosBREED_snp_tart_cherry_a_Pp1_43556762		1	43556762	75.17	175.63		sour	avium		0.423729	0.216
ss490548402	RosBREED_snp_sweet_cherry_Pp1_43706470		1	43706470	75.33	175.8		sweet			0.389831	u
ss490548406	RosBREED_snp_sweet_cherry_Pp1_43806891		1	43806891	75.43	175.92		sweet			0.305085	0.446
ss490558932	RosCOS1139-146_snp_sweet_cherry_Pp1_43832684		1	43832684	75.46	175.95		sweet			0.457627	0.417
ss490548410	RosBREED_snp_sweet_cherry_Pp1_43840064		1	43840064	75.47	176.01		sweet			m	m
ss490548414	RosBREED_snp_sweet_cherry_Pp1_43863991		1	43863991	75.49	176.22		sweet			0.0338983	0.063
ss490548418	RosBREED_snp_sweet_cherry_Pp1_43875207		1	43875207	75.51	176.32		sweet			0.237288	0.351
ss490548423	RosBREED_snp_sweet_cherry_Pp1_43890437		1	43890437	75.52	176.45		sweet			m	m
ss490548426	RosBREED_snp_sweet_cherry_Pp1_43958912		1	43958912	75.59	177.05		sweet			m	m
ss490548430	RosBREED_snp_sweet_cherry_Pp1_43975890		1	43975890	75.61	177.2		sweet			0.237288	0.432
ss490548434	RosBREED_snp_sweet_cherry_Pp1_43996604		1	43996604	75.63	177.38		sweet			m	m
ss490558982	RosCOS1232-306_snp_sweet_cherry_Pp1_44008459		1	44008459	75.64	177.48		sweet			0.423729	u
ss490558979	RosCOS1232-203_snp_sweet_cherry_Pp1_44008562		1	44008562	75.64	177.49		sweet			0.423729	0.486
ss490548438	RosBREED_snp_sweet_cherry_Pp1_44008620		1	44008620	75.65	177.49		sweet			0.0423729	m
ss490558976	RosCOS1232-107_snp_sweet_cherry_Pp1_44008658		1	44008658	75.65	177.49		sweet			0.423729	0.486
ss490548444	RosBREED_snp_sweet_cherry_Pp1_44045161		1	44045161	75.68	177.49		sweet			0.415254	0.419
ss490548448	RosBREED_snp_sweet_cherry_Pp1_44090182		1	44090182	75.73	177.49		sweet			0.293104	u
ss490548452	RosBREED_snp_sweet_cherry_Pp1_44132511		1	44132511	75.77	177.49		sweet			0.271186	0.444
ss490548456	RosBREED_snp_sweet_cherry_Pp1_44169405		1	44169405	75.81	177.49		sweet			0.236842	u
ss490546893	RosBREED_snp_tart_cherry_a_Pp1_44186038		1	44186038	75.83	177.49		sour	avium		m	u
ss490546897	RosBREED_snp_tart_cherry_f_Pp1_44223837		1	44223837	75.87	177.49		sour	fruticosa		m	0.174
ss490548460	RosBREED_snp_sweet_cherry_Pp1_44247150		1	44247150	75.89	177.49		sweet			0.144068	0.243
ss490548464	RosBREED_snp_sweet_cherry_Pp1_44280196		1	44280196	75.93	177.49		sweet			m	m
ss490548468	RosBREED_snp_sweet_cherry_Pp1_44366930		1	44366930	76.02	177.49		sweet			m	m
ss490546901	RosBREED_snp_tart_cherry_f_Pp1_44377719		1	44377719	76.03	177.49		sour	fruticosa		m	0.176
ss490548472	RosBREED_snp_sweet_cherry_Pp1_44393468		1	44393468	76.05	177.49		sweet			m	m
ss490548476	RosBREED_snp_sweet_cherry_Pp1_44447297		1	44447297	76.1	177.49		sweet			f	u
ss490548480	RosBREED_snp_sweet_cherry_Pp1_44481733		1	44481733	76.14	177.49		sweet			m	m
ss490546904	RosBREED_snp_tart_cherry_f_Pp1_44541587		1	44541587	76.2	177.49		sour	fruticosa		m	u
ss490548484	RosBREED_snp_sweet_cherry_Pp1_44542037		1	44542037	76.2	177.49		sweet			m	u
ss490546908	RosBREED_snp_tart_cherry_a_Pp1_44564237		1	44564237	76.23	177.49		sour	avium		0.118644	u
ss490548488	RosBREED_snp_sweet_cherry_Pp1_44565586		1	44565586	76.23	177.49		sweet			0.449153	0.405
ss490548493	RosBREED_snp_sweet_cherry_Pp1_44599134		1	44599134	76.26	177.49		sweet			m	m
ss490548497	RosBREED_snp_sweet_cherry_Pp1_44648246		1	44648246	76.31	177.49		sweet			0.0762712	0.007
ss490546912	RosBREED_snp_tart_cherry_a_Pp1_44660028		1	44660028	76.33	177.49		sour	avium		0.0526316	0.385
ss490548501	RosBREED_snp_sweet_cherry_Pp1_44685238		1	44685238	76.35	177.49		sweet			f	u
ss490548506	RosBREED_snp_sweet_cherry_Pp1_44719900		1	44719900	76.39	177.49		sweet			0.0932203	0.291
ss490546915	RosBREED_snp_tart_cherry_f_Pp1_44743553		1	44743553	76.41	177.49		sour	fruticosa		m	m
ss490548510	RosBREED_snp_sweet_cherry_Pp1_44764542		1	44764542	76.44	177.49		sweet			0.40678	u
ss490548514	RosBREED_snp_sweet_cherry_Pp1_44796418		1	44796418	76.47	177.49		sweet			0.237288	u
ss490546919	RosBREED_snp_tart_cherry_a_Pp1_44823707		1	44823707	76.5	177.49		sour	avium		0.127119	0.236
ss490546923	RosBREED_snp_tart_cherry_f_Pp1_44830057		1	44830057	76.5	177.49		sour	fruticosa		m	m
ss490548518	RosBREED_snp_sweet_cherry_Pp1_44854259		1	44854259	76.53	177.49		sweet			m	m
ss490548522	RosBREED_snp_sweet_cherry_Pp1_44882473		1	44882473	76.56	177.49		sweet			m	u
ss490546927	RosBREED_snp_tart_cherry_a_Pp1_44893274		1	44893274	76.57	177.49		sour	avium		m	0.438
ss490548526	RosBREED_snp_sweet_cherry_Pp1_44919064		1	44919064	76.6	177.49		sweet			0.211864	u
ss490548530	RosBREED_snp_sweet_cherry_Pp1_44966772		1	44966772	76.65	177.49		sweet			m	m
ss490548534	RosBREED_snp_sweet_cherry_Pp1_45021181		1	45021181	76.7	177.49		sweet			m	0.378
ss490548538	RosBREED_snp_sweet_cherry_Pp1_45028492		1	45028492	76.71	177.49		sweet			0.186441	0.419
ss490558947	RosCOS1159-307_snp_sweet_cherry_Pp1_45077786		1	45077786	76.76	177.49		sweet			m	m
ss490558944	RosCOS1159-099_snp_sweet_cherry_Pp1_45077993		1	45077993	76.76	177.49		sweet			0.432203	0.222
ss490548542	RosBREED_snp_sweet_cherry_Pp1_45086970		1	45086970	76.77	177.49		sweet			m	m
ss490548546	RosBREED_snp_sweet_cherry_Pp1_45119230		1	45119230	76.81	177.49		sweet			m	m
ss490548551	RosBREED_snp_sweet_cherry_Pp1_45163766		1	45163766	76.85	177.49		sweet			0.432203	0.419
ss490546931	RosBREED_snp_tart_cherry_f_Pp1_45169388		1	45169388	76.86	177.49		sour	fruticosa		m	0.162
ss490548555	RosBREED_snp_sweet_cherry_Pp1_45210413		1	45210413	76.9	177.49		sweet			0.237288	0.095
ss490559090	RosCOS1448-113_snp_sweet_cherry_Pp1_45226245		1	45226245	76.92	177.49		sweet			0.169491	0.149
ss490546935	RosBREED_snp_tart_cherry_f_Pp1_45299782		1	45299782	77	177.49		sour	fruticosa		m	0.215
ss490548559	RosBREED_snp_sweet_cherry_Pp1_45322930		1	45322930	77.02	177.49		sweet			0.432203	0.324
ss490548563	RosBREED_snp_sweet_cherry_Pp1_45358163		1	45358163	77.06	177.49		sweet			m	m
ss490548567	RosBREED_snp_sweet_cherry_Pp1_45402154		1	45402154	77.1	177.49		sweet			0.262712	0.101
ss490546939	RosBREED_snp_tart_cherry_a_Pp1_45418879		1	45418879	77.12	177.49		sour	avium		m	0.378
ss490546943	RosBREED_snp_tart_cherry_f_Pp1_45440917		1	45440917	77.14	177.49		sour	fruticosa		m	m
ss490559081	RosCOS1409-570_snp_sweet_cherry_Pp1_45469715		1	45469715	77.17	177.49		sweet			0.457627	0.194
ss490548571	RosBREED_snp_sweet_cherry_Pp1_45473214		1	45473214	77.18	177.49		sweet			0.457627	0.446
ss490559325	RosCOS2618-113_snp_sweet_cherry_Pp1_45473668		1	45473668	77.18	177.49		sweet			0.0847458	m
ss490546947	RosBREED_snp_tart_cherry_a_Pp1_45498179		1	45498179	77.2	177.49		sour	avium		0.0862069	u
ss490548575	RosBREED_snp_sweet_cherry_Pp1_45535084		1	45535084	77.24	177.49		sweet			0.00847458	0.48
ss490548579	RosBREED_snp_sweet_cherry_Pp1_45563490		1	45563490	77.27	177.49		sweet			m	m
ss490548583	RosBREED_snp_sweet_cherry_Pp1_45601390		1	45601390	77.31	177.49		sweet			0.152542	u
ss490548589	RosBREED_snp_sweet_cherry_Pp1_45633267		1	45633267	77.35	177.49		sweet			0.254237	0.324
ss490548593	RosBREED_snp_sweet_cherry_Pp1_45680542		1	45680542	77.4	177.49		sweet			0.364407	0.48
ss490559189	RosCOS1627-070_snp_sweet_cherry_Pp1_45682217		1	45682217	77.4	177.49		sweet			0.364407	0.48
ss490548597	RosBREED_snp_sweet_cherry_Pp1_45720052		1	45720052	77.4	177.49		sweet			0.20339	u
ss490546951	RosBREED_snp_tart_cherry_a_Pp1_45748141		1	45748141	77.4	177.49		sour	avium		0.0423729	0.393
ss490546955	RosBREED_snp_tart_cherry_f_Pp1_45762620		1	45762620	77.4	177.49		sour	fruticosa		m	u
ss490548601	RosBREED_snp_sweet_cherry_Pp1_45765455		1	45765455	77.4	177.49		sweet			m	u
ss490546959	RosBREED_snp_tart_cherry_a_Pp1_45792730		1	45792730	77.4	177.49		sour	avium		0.20339	u
ss490548606	RosBREED_snp_sweet_cherry_Pp1_45812976		1	45812976	77.4	177.49		sweet			m	u
ss490548610	RosBREED_snp_sweet_cherry_Pp1_45823056		1	45823056	77.4	177.49		sweet			0.211864	0.466
ss490548614	RosBREED_snp_sweet_cherry_Pp1_45924398		1	45924398	77.4	177.49		sweet			0.474576	0.304
ss490546963	RosBREED_snp_tart_cherry_a_Pp1_45981977		1	45981977	77.4	177.49		sour	avium		m	m
ss490548618	RosBREED_snp_sweet_cherry_Pp1_46000827		1	46000827	77.4	177.49		sweet			m	m
ss490548622	RosBREED_snp_sweet_cherry_Pp1_46035846		1	46035846	77.4	177.49		sweet			m	m
ss490548626	RosBREED_snp_sweet_cherry_Pp1_46078986		1	46078986	77.4	177.49		sweet			m	m
ss490548631	RosBREED_snp_sweet_cherry_Pp1_46125957		1	46125957	77.4	177.49		sweet			m	u
ss490548635	RosBREED_snp_sweet_cherry_Pp1_46158978		1	46158978	77.4	177.49		sweet			m	u
ss490546967	RosBREED_snp_tart_cherry_f_Pp1_46207321		1	46207321	77.4	177.49		sour	fruticosa		m	0.146
ss490548639	RosBREED_snp_sweet_cherry_Pp1_46237075		1	46237075	77.4	177.49		sweet			m	0.382
ss490548643	RosBREED_snp_sweet_cherry_Pp1_46277304		1	46277304	77.4	177.49		sweet			m	0.378
ss490546971	RosBREED_snp_tart_cherry_a_Pp1_46287882		1	46287882	77.4	177.49		sour	avium		m	u
ss490546975	RosBREED_snp_tart_cherry_f_Pp1_46304752		1	46304752	77.4	177.49		sour	fruticosa		m	u
ss490548647	RosBREED_snp_sweet_cherry_Pp1_46314915		1	46314915	77.4	177.49		sweet			m	m
ss490548651	RosBREED_snp_sweet_cherry_Pp1_46350689		1	46350689	77.4	177.49		sweet			m	u
ss490548655	RosBREED_snp_sweet_cherry_Pp1_46402818		1	46402818	77.4	177.49		sweet			0.474576	0.311
ss490548659	RosBREED_snp_sweet_cherry_Pp1_46442844		1	46442844	77.4	177.49		sweet			m	m
ss490548663	RosBREED_snp_sweet_cherry_Pp1_46478499		1	46478499	77.4	177.49		sweet			m	m
ss490546979	RosBREED_snp_tart_cherry_f_Pp1_46512070		1	46512070	77.4	177.49		sour	fruticosa		m	0.27
ss490548667	RosBREED_snp_sweet_cherry_Pp1_46530908		1	46530908	77.4	177.49		sweet			0.423729	0.392
ss490548671	RosBREED_snp_sweet_cherry_Pp1_46556478		1	46556478	77.4	177.49		sweet			m	m
ss490548676	RosBREED_snp_sweet_cherry_Pp1_46598709		1	46598709	77.4	177.49		sweet			m	m
ss490548680	RosBREED_snp_sweet_cherry_Pp1_46635504		1	46635504	77.4	177.49		sweet			0.0508475	0.385
ss490548684	RosBREED_snp_sweet_cherry_Pp1_46693169		1	46693169	77.4	177.49		sweet			m	m
ss490548688	RosBREED_snp_sweet_cherry_Pp1_46726535		1	46726535	77.4	177.49		sweet			m	m
ss490548692	RosBREED_snp_sweet_cherry_Pp1_46751928		1	46751928	77.4	177.49		sweet			m	0.385
ss490548696	RosBREED_snp_sweet_cherry_Pp1_46796278		1	46796278	77.4	177.49		sweet			0.432203	u
ss490548700	RosBREED_snp_sweet_cherry_Pp2_00217565		2	217565	0.46	0		sweet			0.112069	u
ss490546983	RosBREED_snp_tart_cherry_a_Pp2_00219501		2	219501	0.47	0		sour	avium		0.118644	0.3
ss490548704	RosBREED_snp_sweet_cherry_Pp2_00249322		2	249322	0.53	0		sweet			m	m
ss490548709	RosBREED_snp_sweet_cherry_Pp2_00297105		2	297105	0.63	0		sweet			m	0.23
ss490548713	RosBREED_snp_sweet_cherry_Pp2_00350384		2	350384	0.74	0		sweet			m	0.054
ss490548717	RosBREED_snp_sweet_cherry_Pp2_00392435		2	392435	0.83	0		sweet			m	m
ss490548721	RosBREED_snp_sweet_cherry_Pp2_00437715		2	437715	0.93	0		sweet			m	u
ss490548725	RosBREED_snp_sweet_cherry_Pp2_00500420		2	500420	1.06	0		sweet			0.0762712	u
ss490548729	RosBREED_snp_sweet_cherry_Pp2_00521088		2	521088	1.11	0		sweet			0.0677966	u
ss490548733	RosBREED_snp_sweet_cherry_Pp2_00641651		2	641651	1.36	0		sweet			m	m
ss490546987	RosBREED_snp_tart_cherry_a_Pp2_00670841		2	670841	1.42	0		sour	avium		m	m
ss490546991	RosBREED_snp_tart_cherry_f_Pp2_00671591		2	671591	1.43	0		sour	fruticosa		m	u
ss490548737	RosBREED_snp_sweet_cherry_Pp2_00697771		2	697771	1.48	0		sweet			m	u
ss490548741	RosBREED_snp_sweet_cherry_Pp2_00742118		2	742118	1.58	0		sweet			m	u
ss490546995	RosBREED_snp_tart_cherry_f_Pp2_00898490		2	898490	1.91	0		sour	fruticosa		m	0.222
ss490546999	RosBREED_snp_tart_cherry_a_Pp2_00902562		2	902562	1.92	0		sour	avium		m	u
ss490548745	RosBREED_snp_sweet_cherry_Pp2_00911589		2	911589	1.94	0		sweet			0.415254	0.365
ss490548749	RosBREED_snp_sweet_cherry_Pp2_00979200		2	979200	2.08	0		sweet			m	m
ss490548753	RosBREED_snp_sweet_cherry_Pp2_01029506		2	1029506	2.19	0		sweet			0.0338983	0.405
ss490548757	RosBREED_snp_sweet_cherry_Pp2_01123211		2	1123211	2.39	0		sweet			m	0.108
ss490548761	RosBREED_snp_sweet_cherry_Pp2_01170277		2	1170277	2.49	0		sweet			0.135593	0.372
ss490548765	RosBREED_snp_sweet_cherry_Pp2_01221960		2	1221960	2.6	0		sweet			0.0254237	0.32
ss490547002	RosBREED_snp_tart_cherry_f_Pp2_01241632		2	1241632	2.64	0		sour	fruticosa		m	0.196
ss490548769	RosBREED_snp_sweet_cherry_Pp2_01275586		2	1275586	2.71	0		sweet			m	u
ss490548773	RosBREED_snp_sweet_cherry_Pp2_01365677		2	1365677	2.9	0		sweet			m	m
ss490548777	RosBREED_snp_sweet_cherry_Pp2_01435086		2	1435086	3.05	0		sweet			0.464912	u
ss490547006	RosBREED_snp_tart_cherry_f_Pp2_01478321		2	1478321	3.14	0		sour	fruticosa		m	m
ss490547010	RosBREED_snp_tart_cherry_a_Pp2_01478495		2	1478495	3.14	0		sour	avium		m	u
ss490548781	RosBREED_snp_sweet_cherry_Pp2_01531563		2	1531563	3.25	0		sweet			0.059322	u
ss490548785	RosBREED_snp_sweet_cherry_Pp2_01566191		2	1566191	3.33	0		sweet			m	m
ss490548789	RosBREED_snp_sweet_cherry_Pp2_01653466		2	1653466	3.51	0		sweet			0.237288	0.48
ss490548793	RosBREED_snp_sweet_cherry_Pp2_01775523		2	1775523	3.77	0		sweet			m	0.014
ss490548797	RosBREED_snp_sweet_cherry_Pp2_01817928		2	1817928	3.86	0		sweet			0.0508475	u
ss490548801	RosBREED_snp_sweet_cherry_Pp2_01839572		2	1839572	3.91	0		sweet			0.0862069	u
ss490548805	RosBREED_snp_sweet_cherry_Pp2_01903587		2	1903587	4.04	0		sweet			f	u
ss490547014	RosBREED_snp_tart_cherry_a_Pp2_01908247		2	1908247	4.05	0		sour	avium		0.0254237	u
ss490547018	RosBREED_snp_tart_cherry_f_Pp2_01909361		2	1909361	4.06	0		sour	fruticosa		m	u
ss490548809	RosBREED_snp_sweet_cherry_Pp2_01951353		2	1951353	4.14	0		sweet			0.322034	0.392
ss490548813	RosBREED_snp_sweet_cherry_Pp2_02008976		2	2008976	4.27	0		sweet			0.389831	0.466
ss490547022	RosBREED_snp_tart_cherry_a_Pp2_02024080		2	2024080	4.3	0		sour	avium		m	m
ss490548817	RosBREED_snp_sweet_cherry_Pp2_02054919		2	2054919	4.36	0		sweet			m	0.108
ss490547026	RosBREED_snp_tart_cherry_f_Pp2_02089227		2	2089227	4.44	0		sour	fruticosa		m	u
ss490548821	RosBREED_snp_sweet_cherry_Pp2_02093145		2	2093145	4.45	0		sweet			m	m
ss490548825	RosBREED_snp_sweet_cherry_Pp2_02164751		2	2164751	4.6	0		sweet			0.152542	0.424
ss490548829	RosBREED_snp_sweet_cherry_Pp2_02184078		2	2184078	4.64	0		sweet			m	m
ss490548833	RosBREED_snp_sweet_cherry_Pp2_02274343		2	2274343	4.83	0		sweet			0.00847458	0.466
ss490548837	RosBREED_snp_sweet_cherry_Pp2_02279047		2	2279047	4.84	0		sweet			m	m
ss490548841	RosBREED_snp_sweet_cherry_Pp2_02373744		2	2373744	5.04	0		sweet			0.161017	u
ss490548845	RosBREED_snp_sweet_cherry_Pp2_02397875		2	2397875	5.09	0		sweet			m	m
ss490547030	RosBREED_snp_tart_cherry_a_Pp2_02455486		2	2455486	5.22	0		sour	avium		m	m
ss490548849	RosBREED_snp_sweet_cherry_Pp2_02460293		2	2460293	5.23	0		sweet			m	0.257
ss490547034	RosBREED_snp_tart_cherry_f_Pp2_02589191		2	2589191	5.5	0		sour	fruticosa		m	u
ss490548853	RosBREED_snp_sweet_cherry_Pp2_02735391		2	2735391	5.81	0		sweet			m	0.458
ss490548857	RosBREED_snp_sweet_cherry_Pp2_02791311		2	2791311	5.93	0		sweet			m	m
ss490548861	RosBREED_snp_sweet_cherry_Pp2_02840304		2	2840304	6.03	0		sweet			0.237288	0.378
ss490547037	RosBREED_snp_tart_cherry_f_Pp2_02891337		2	2891337	6.14	0		sour	fruticosa		m	m
ss490548865	RosBREED_snp_sweet_cherry_Pp2_02893333		2	2893333	6.15	0		sweet			m	m
ss490548869	RosBREED_snp_sweet_cherry_Pp2_02948405		2	2948405	6.26	0		sweet			f	f
ss490548873	RosBREED_snp_sweet_cherry_Pp2_02978259		2	2978259	6.33	0		sweet			m	m
ss490548877	RosBREED_snp_sweet_cherry_Pp2_03083271		2	3083271	6.55	0		sweet			m	m
ss490548881	RosBREED_snp_sweet_cherry_Pp2_03132577		2	3132577	6.65	0		sweet			m	m
ss490547041	RosBREED_snp_tart_cherry_a_Pp2_03140319		2	3140319	6.67	0		sour	avium		m	m
ss490548884	RosBREED_snp_sweet_cherry_Pp2_03174624		2	3174624	6.74	0		sweet			m	m
ss490548888	RosBREED_snp_sweet_cherry_Pp2_03229768		2	3229768	6.86	0		sweet			0.288136	u
ss490547045	RosBREED_snp_tart_cherry_a_Pp2_03286394		2	3286394	6.98	0		sour	avium		m	u
ss490548892	RosBREED_snp_sweet_cherry_Pp2_03396708		2	3396708	7.21	0		sweet			0.440678	0.299
ss490548896	RosBREED_snp_sweet_cherry_Pp2_03429743		2	3429743	7.28	0		sweet			0.0423729	u
ss490548900	RosBREED_snp_sweet_cherry_Pp2_03488474		2	3488474	7.41	0		sweet			0.491525	0.291
ss490548904	RosBREED_snp_sweet_cherry_Pp2_03767501		2	3767501	7.94	0.05		sweet			m	m
ss490547049	RosBREED_snp_tart_cherry_f_Pp2_03767817		2	3767817	7.94	0.06		sour	fruticosa		f	u
ss490547053	RosBREED_snp_tart_cherry_a_Pp2_03897197		2	3897197	8.03	0.2		sour	avium		m	0.473
ss490548908	RosBREED_snp_sweet_cherry_Pp2_03919954		2	3919954	8.05	0.23		sweet			f	m
ss490548912	RosBREED_snp_sweet_cherry_Pp2_04034925		2	4034925	8.13	0.36		sweet			m	m
ss490548916	RosBREED_snp_sweet_cherry_Pp2_04230797		2	4230797	8.28	0.58		sweet			0.11017	0.446
ss490547057	RosBREED_snp_tart_cherry_f_Pp2_04236978		2	4236978	8.28	0.59		sour	fruticosa		m	u
ss490548920	RosBREED_snp_sweet_cherry_Pp2_04354053		2	4354053	8.37	0.72		sweet			0.237288	u
ss490548924	RosBREED_snp_sweet_cherry_Pp2_04801902		2	4801902	8.7	1.23		sweet			0.279661	0.063
ss490548928	RosBREED_snp_sweet_cherry_Pp2_04953599		2	4953599	8.81	1.4		sweet			0.381356	u
ss490547061	RosBREED_snp_tart_cherry_a_Pp2_04976130		2	4976130	8.83	1.43		sour	avium		0.483051	u
ss490548932	RosBREED_snp_sweet_cherry_Pp2_05031200		2	5031200	8.87	1.49		sweet			m	m
ss490547065	RosBREED_snp_tart_cherry_f_Pp2_05468214		2	5468214	9.19	1.99		sour	fruticosa		m	m
ss490548935	RosBREED_snp_sweet_cherry_Pp2_05493845		2	5493845	9.21	2.02		sweet			0.330508	0.405
ss490547069	RosBREED_snp_tart_cherry_a_Pp2_05562767		2	5562767	9.26	2.09		sour	avium		m	m
ss490547073	RosBREED_snp_tart_cherry_f_Pp2_05566363		2	5566363	9.26	2.1		sour	fruticosa		m	u
ss490548939	RosBREED_snp_sweet_cherry_Pp2_05637269		2	5637269	9.31	2.18		sweet			0.215517	u
ss490548943	RosBREED_snp_sweet_cherry_Pp2_05865200		2	5865200	9.48	2.44		sweet			0.491525	0.257
ss490548947	RosBREED_snp_sweet_cherry_Pp2_05959570		2	5959570	9.55	2.55		sweet			0.00847458	0.194
ss490547077	RosBREED_snp_tart_cherry_a_Pp2_06118657		2	6118657	9.67	2.73		sour	avium		m	u
ss490548951	RosBREED_snp_sweet_cherry_Pp2_06145696		2	6145696	9.69	2.76		sweet			m	m
ss490547081	RosBREED_snp_tart_cherry_f_Pp2_06422377		2	6422377	9.89	3.07		sour	fruticosa		m	m
ss490547084	RosBREED_snp_tart_cherry_f_Pp2_06840911		2	6840911	10.2	3.55		sour	fruticosa		m	u
ss490548954	RosBREED_snp_sweet_cherry_Pp2_06844099		2	6844099	10.2	3.55		sweet			0.00847458	0.189
ss490547088	RosBREED_snp_tart_cherry_a_Pp2_06884202		2	6884202	10.23	3.6		sour	avium		m	u
ss490548958	RosBREED_snp_sweet_cherry_Pp2_07206734		2	7206734	10.47	3.96		sweet			m	m
ss490548962	RosBREED_snp_sweet_cherry_Pp2_07280500		2	7280500	10.52	4.05		sweet			0.127119	u
ss490548966	RosBREED_snp_sweet_cherry_Pp2_07383541		2	7383541	10.6	4.16		sweet			m	m
ss490547092	RosBREED_snp_tart_cherry_a_Pp2_07548460		2	7548460	10.72	4.35		sour	avium		m	m
ss490548970	RosBREED_snp_sweet_cherry_Pp2_07586083		2	7586083	10.75	4.39		sweet			m	m
ss490548973	RosBREED_snp_sweet_cherry_Pp2_07732154		2	7732154	10.85	4.56		sweet			m	0.479
ss490548977	RosBREED_snp_sweet_cherry_Pp2_08314945		2	8314945	11.28	5.22		sweet			m	m
ss490547096	RosBREED_snp_tart_cherry_a_Pp2_09020298		2	9020298	11.8	6.02		sour	avium		0.396552	u
ss490548981	RosBREED_snp_sweet_cherry_Pp2_09036029		2	9036029	11.81	6.04		sweet			f	f
ss490558853	RosCOS0541-193_snp_sweet_cherry_Pp2_09280363		2	9280363	11.99	6.32		sweet			m	m
ss490558856	RosCOS0541-248_snp_sweet_cherry_Pp2_09280420		2	9280420	11.99	6.32		sweet			0.177966	0.396
ss490558859	RosCOS0541-317_snp_sweet_cherry_Pp2_09280498		2	9280498	11.99	6.32		sweet			0.177966	u
ss490558862	RosCOS0541-352_snp_sweet_cherry_Pp2_09280533		2	9280533	11.99	6.32		sweet			0.177966	0.421
ss490547100	RosBREED_snp_tart_cherry_f_Pp2_09283032		2	9283032	12	6.32		sour	fruticosa		m	u
ss490548985	RosBREED_snp_sweet_cherry_Pp2_09326868		2	9326868	12.03	6.37		sweet			m	m
ss490547104	RosBREED_snp_tart_cherry_a_Pp2_09334493		2	9334493	12.03	6.38		sour	avium		m	0.041
ss490548989	RosBREED_snp_sweet_cherry_Pp2_09498888		2	9498888	12.15	6.57		sweet			0.11017	0.196
ss490547108	RosBREED_snp_tart_cherry_f_Pp2_09544081		2	9544081	12.19	6.62		sour	fruticosa		m	0.392
ss490559362	RosCOS3213-279_snp_sweet_cherry_Pp2_09583829		2	9583829	12.22	6.66		sweet			m	m
ss490548994	RosBREED_snp_sweet_cherry_Pp2_09649536		2	9649536	12.27	6.74		sweet			0.491525	u
ss490548998	RosBREED_snp_sweet_cherry_Pp2_09815163		2	9815163	12.39	6.93		sweet			m	m
ss490549002	RosBREED_snp_sweet_cherry_Pp2_09918248		2	9918248	12.46	7.04		sweet			m	0.221
ss490549006	RosBREED_snp_sweet_cherry_Pp2_10027155		2	10027155	12.58	7.17		sweet			m	m
ss490547112	RosBREED_snp_tart_cherry_a_Pp2_10126214		2	10126214	12.71	7.28		sour	avium		0.0169491	u
ss490549010	RosBREED_snp_sweet_cherry_Pp2_10206351		2	10206351	12.81	7.37		sweet			m	0.216
ss490549014	RosBREED_snp_sweet_cherry_Pp2_10361223		2	10361223	13.01	7.55		sweet			m	m
ss490547116	RosBREED_snp_tart_cherry_f_Pp2_10372800		2	10372800	13.03	7.56		sour	fruticosa		m	u
ss490549018	RosBREED_snp_sweet_cherry_Pp2_10513499		2	10513499	13.21	7.72		sweet			m	m
ss490549022	RosBREED_snp_sweet_cherry_Pp2_10764094		2	10764094	13.53	8.01		sweet			m	m
ss490547120	RosBREED_snp_tart_cherry_a_Pp2_10889648		2	10889648	13.7	8.15		sour	avium		f	f
ss490547124	RosBREED_snp_tart_cherry_f_Pp2_10926389		2	10926389	13.74	8.19		sour	fruticosa		m	0.188
ss490549025	RosBREED_snp_sweet_cherry_Pp2_10930583		2	10930583	13.75	8.19		sweet			0.220339	0.453
ss490549029	RosBREED_snp_sweet_cherry_Pp2_11187571		2	11187571	14.08	8.49		sweet			0.466102	u
ss490549033	RosBREED_snp_sweet_cherry_Pp2_11369130		2	11369130	14.32	8.69		sweet			0.220339	u
ss490549037	RosBREED_snp_sweet_cherry_Pp2_11540955		2	11540955	14.54	8.89		sweet			0.338983	0.209
ss490547128	RosBREED_snp_tart_cherry_f_Pp2_11553870		2	11553870	14.56	8.9		sour	fruticosa		m	0.189
ss490549041	RosBREED_snp_sweet_cherry_Pp2_11678153		2	11678153	14.72	9.04		sweet			m	u
ss490549044	RosBREED_snp_sweet_cherry_Pp2_12094115		2	12094115	15.26	9.52		sweet			m	u
ss490547132	RosBREED_snp_tart_cherry_f_Pp2_12231499		2	12231499	15.44	9.67		sour	fruticosa		m	m
ss490549048	RosBREED_snp_sweet_cherry_Pp2_12244944		2	12244944	15.46	9.69		sweet			0.0847458	0.358
ss490547135	RosBREED_snp_tart_cherry_a_Pp2_12247320		2	12247320	15.46	9.69		sour	avium		m	0.48
ss490549052	RosBREED_snp_sweet_cherry_Pp2_12407490		2	12407490	15.67	9.87		sweet			0.29661	0.304
ss490559387	RosCOS3437-187_snp_sweet_cherry_Pp2_12407957		2	12407957	15.67	9.87		sweet			m	m
ss490559390	RosCOS3437-232_snp_sweet_cherry_Pp2_12408002		2	12408002	15.67	9.87		sweet			0.29661	u
ss490549056	RosBREED_snp_sweet_cherry_Pp2_12556512		2	12556512	15.86	10.04		sweet			m	m
ss490549060	RosBREED_snp_sweet_cherry_Pp2_12703201		2	12703201	16.05	10.21		sweet			m	m
ss490547139	RosBREED_snp_tart_cherry_a_Pp2_12806308		2	12806308	16.18	10.33		sour	avium		0.0172414	0.014
ss490549064	RosBREED_snp_sweet_cherry_Pp2_12857631		2	12857631	16.25	10.38		sweet			0.372093	u
ss490549068	RosBREED_snp_sweet_cherry_Pp2_12979073		2	12979073	16.41	10.52		sweet			m	u
ss490549072	RosBREED_snp_sweet_cherry_Pp2_13127387		2	13127387	16.6	10.69		sweet			m	0.108
ss490547143	RosBREED_snp_tart_cherry_a_Pp2_13132856		2	13132856	16.61	10.7		sour	avium		f	u
ss490549077	RosBREED_snp_sweet_cherry_Pp2_13301587		2	13301587	16.83	10.89		sweet			0.293104	u
ss490549081	RosBREED_snp_sweet_cherry_Pp2_13420149		2	13420149	16.98	11.02		sweet			m	m
ss490549085	RosBREED_snp_sweet_cherry_Pp2_13626579		2	13626579	17.25	11.26		sweet			m	m
ss490547146	RosBREED_snp_tart_cherry_f_Pp2_13629048		2	13629048	17.25	11.26		sour	fruticosa		m	0.193
ss490549089	RosBREED_snp_sweet_cherry_Pp2_13718201		2	13718201	17.37	11.39		sweet			m	m
ss490547150	RosBREED_snp_tart_cherry_a_Pp2_13737685		2	13737685	17.39	11.43		sour	avium		0.00847458	u
ss490549093	RosBREED_snp_sweet_cherry_Pp2_13874082		2	13874082	17.57	11.74		sweet			m	m
ss490547154	RosBREED_snp_tart_cherry_f_Pp2_13957321		2	13957321	17.68	11.92		sour	fruticosa		m	m
ss490549097	RosBREED_snp_sweet_cherry_Pp2_13965950		2	13965950	17.69	11.94		sweet			m	m
ss490549101	RosBREED_snp_sweet_cherry_Pp2_14031690		2	14031690	17.78	12.09		sweet			m	m
ss490549105	RosBREED_snp_sweet_cherry_Pp2_14164825		2	14164825	17.95	12.38		sweet			m	m
ss490549109	RosBREED_snp_sweet_cherry_Pp2_14255547		2	14255547	18.07	12.58		sweet			0.152542	0.457
ss490549113	RosBREED_snp_sweet_cherry_Pp2_14418902		2	14418902	18.28	12.95		sweet			m	u
ss490547158	RosBREED_snp_tart_cherry_a_Pp2_14471355		2	14471355	18.35	13.06		sour	avium		0.186441	u
ss490549117	RosBREED_snp_sweet_cherry_Pp2_14586141		2	14586141	18.5	13.32		sweet			m	m
ss490547160	RosBREED_snp_tart_cherry_f_Pp2_14691461		2	14691461	18.63	13.55		sour	fruticosa		m	m
ss490549121	RosBREED_snp_sweet_cherry_Pp2_14725827		2	14725827	18.68	13.63		sweet			0.118644	0.446
ss490549125	RosBREED_snp_sweet_cherry_Pp2_14819570		2	14819570	18.8	13.84		sweet			m	m
ss490549129	RosBREED_snp_sweet_cherry_Pp2_14890754		2	14890754	18.89	13.99		sweet			m	m
ss490549134	RosBREED_snp_sweet_cherry_Pp2_14922462		2	14922462	18.93	14.06		sweet			f	u
ss490549138	RosBREED_snp_sweet_cherry_Pp2_14926622		2	14926622	18.94	14.07		sweet			0.322034	0.007
ss490549141	RosBREED_snp_sweet_cherry_Pp2_14937572		2	14937572	18.95	14.1		sweet			f	m
ss490547164	RosBREED_snp_tart_cherry_f_Pp2_14942944		2	14942944	18.96	14.11		sour	fruticosa		m	u
ss490549145	RosBREED_snp_sweet_cherry_Pp2_14988089		2	14988089	19.02	14.21		sweet			m	u
ss490549149	RosBREED_snp_sweet_cherry_Pp2_14992921		2	14992921	19.02	14.22		sweet			m	u
ss490549153	RosBREED_snp_sweet_cherry_Pp2_14993603		2	14993603	19.02	14.22		sweet			f	u
ss490549157	RosBREED_snp_sweet_cherry_Pp2_14993957		2	14993957	19.02	14.22		sweet			m	u
ss490549161	RosBREED_snp_sweet_cherry_Pp2_15040326		2	15040326	19.09	14.33		sweet			0.288136	u
ss490549164	RosBREED_snp_sweet_cherry_Pp2_15056054		2	15056054	19.11	14.36		sweet			m	m
ss490549168	RosBREED_snp_sweet_cherry_Pp2_15063804		2	15063804	19.12	14.38		sweet			m	u
ss490549172	RosBREED_snp_sweet_cherry_Pp2_15084429		2	15084429	19.14	14.42		sweet			0.245763	0.243
ss490549176	RosBREED_snp_sweet_cherry_Pp2_15090036		2	15090036	19.15	14.44		sweet			0.279661	u
ss490547168	RosBREED_snp_tart_cherry_a_Pp2_15098521		2	15098521	19.16	14.46		sour	avium		m	m
ss490549180	RosBREED_snp_sweet_cherry_Pp2_15099653		2	15099653	19.16	14.46		sweet			f	u
ss490549184	RosBREED_snp_sweet_cherry_Pp2_15127760		2	15127760	19.2	14.52		sweet			0.0423729	0.439
ss490549187	RosBREED_snp_sweet_cherry_Pp2_15129278		2	15129278	19.2	14.52		sweet			0.0423729	0.444
ss490549192	RosBREED_snp_sweet_cherry_Pp2_15162260		2	15162260	19.26	14.6		sweet			0.0338983	0.493
ss490549196	RosBREED_snp_sweet_cherry_Pp2_15172649		2	15172649	19.27	14.62		sweet			m	0.493
ss490549200	RosBREED_snp_sweet_cherry_Pp2_15181737		2	15181737	19.29	14.64		sweet			0.288136	m
ss490549204	RosBREED_snp_sweet_cherry_Pp2_15183166		2	15183166	19.29	14.64		sweet			f	u
ss490549208	RosBREED_snp_sweet_cherry_Pp2_15205381		2	15205381	19.33	14.69		sweet			f	u
ss490549212	RosBREED_snp_sweet_cherry_Pp2_15333768		2	15333768	19.55	14.98		sweet			f	u
ss490549216	RosBREED_snp_sweet_cherry_Pp2_15337787		2	15337787	19.55	14.99		sweet			0.0847458	0.424
ss490549219	RosBREED_snp_sweet_cherry_Pp2_15355971		2	15355971	19.58	15.03		sweet			0.288136	u
ss490549223	RosBREED_snp_sweet_cherry_Pp2_15363719		2	15363719	19.6	15.04		sweet			m	m
ss490549227	RosBREED_snp_sweet_cherry_Pp2_15372418		2	15372418	19.61	15.06		sweet			0.20339	0.074
ss490549231	RosBREED_snp_sweet_cherry_Pp2_15436998		2	15436998	19.72	15.21		sweet			m	u
ss490549235	RosBREED_snp_sweet_cherry_Pp2_15445458		2	15445458	19.74	15.23		sweet			m	m
ss490547172	RosBREED_snp_tart_cherry_a_Pp2_15481889		2	15481889	19.8	15.31		sour	avium		f	u
ss490549238	RosBREED_snp_sweet_cherry_Pp2_15492297		2	15492297	19.81	15.33		sweet			0.161017	0.297
ss490549242	RosBREED_snp_sweet_cherry_Pp2_15543325		2	15543325	19.9	15.49		sweet			m	u
ss490549246	RosBREED_snp_sweet_cherry_Pp2_15550089		2	15550089	19.91	15.53		sweet			f	f
ss490549250	RosBREED_snp_sweet_cherry_Pp2_15566182		2	15566182	19.94	15.63		sweet			m	u
ss490547176	RosBREED_snp_tart_cherry_f_Pp2_15584458		2	15584458	19.97	15.74		sour	fruticosa		m	m
ss490547180	RosBREED_snp_tart_cherry_a_Pp2_15595336		2	15595336	19.99	15.81		sour	avium		f	u
ss490549254	RosBREED_snp_sweet_cherry_Pp2_15598480		2	15598480	19.99	15.83		sweet			m	0.486
ss490549258	RosBREED_snp_sweet_cherry_Pp2_15624043		2	15624043	20.04	15.98		sweet			0.237288	u
ss490547184	RosBREED_snp_tart_cherry_f_Pp2_15633008		2	15633008	20.05	16.04		sour	fruticosa		m	u
ss490549262	RosBREED_snp_sweet_cherry_Pp2_15643595		2	15643595	20.07	16.1		sweet			0.466102	u
ss490549266	RosBREED_snp_sweet_cherry_Pp2_15649212		2	15649212	20.08	16.14		sweet			m	m
ss490549270	RosBREED_snp_sweet_cherry_Pp2_15658996		2	15658996	20.1	16.2		sweet			m	0.196
ss490549274	RosBREED_snp_sweet_cherry_Pp2_15676419		2	15676419	20.13	16.31		sweet			m	m
ss490549278	RosBREED_snp_sweet_cherry_Pp2_15711952		2	15711952	20.19	16.53		sweet			0.237288	u
ss490549283	RosBREED_snp_sweet_cherry_Pp2_15733020		2	15733020	20.22	16.66		sweet			m	m
ss490549287	RosBREED_snp_sweet_cherry_Pp2_15747822		2	15747822	20.25	16.75		sweet			0.237288	0.189
ss490549291	RosBREED_snp_sweet_cherry_Pp2_15763425		2	15763425	20.27	16.84		sweet			m	m
ss490549295	RosBREED_snp_sweet_cherry_Pp2_15778222		2	15778222	20.3	16.94		sweet			m	0.493
ss490549299	RosBREED_snp_sweet_cherry_Pp2_15779836		2	15779836	20.3	16.95		sweet			m	u
ss490549303	RosBREED_snp_sweet_cherry_Pp2_15792565		2	15792565	20.32	17.02		sweet			m	m
ss490547187	RosBREED_snp_tart_cherry_a_Pp2_15797920		2	15797920	20.33	17.06		sour	avium		m	u
ss490549307	RosBREED_snp_sweet_cherry_Pp2_15811667		2	15811667	20.35	17.14		sweet			m	m
ss490549311	RosBREED_snp_sweet_cherry_Pp2_15846482		2	15846482	20.41	17.36		sweet			m	m
ss490549315	RosBREED_snp_sweet_cherry_Pp2_15857352		2	15857352	20.43	17.42		sweet			m	m
ss490547191	RosBREED_snp_tart_cherry_a_Pp2_15863936		2	15863936	20.44	17.47		sour	avium		m	0.479
ss490547196	RosBREED_snp_tart_cherry_f_Pp2_15870044		2	15870044	20.45	17.5		sour	fruticosa		m	m
ss490549319	RosBREED_snp_sweet_cherry_Pp2_15873315		2	15873315	20.46	17.52		sweet			m	0.5
ss490549323	RosBREED_snp_sweet_cherry_Pp2_15873418		2	15873418	20.46	17.52		sweet			0.059322	0.347
ss490549327	RosBREED_snp_sweet_cherry_Pp2_15874128		2	15874128	20.46	17.53		sweet			0.059322	u
ss490549331	RosBREED_snp_sweet_cherry_Pp2_15894385		2	15894385	20.49	17.65		sweet			0.11017	0.223
ss490549335	RosBREED_snp_sweet_cherry_Pp2_15894441		2	15894441	20.49	17.65		sweet			m	0.493
ss490549338	RosBREED_snp_sweet_cherry_Pp2_15931850		2	15931850	20.56	17.88		sweet			f	m
ss490549342	RosBREED_snp_sweet_cherry_Pp2_15942730		2	15942730	20.58	17.95		sweet			m	u
ss490549346	RosBREED_snp_sweet_cherry_Pp2_15962573		2	15962573	20.61	18.07		sweet			m	m
ss490549350	RosBREED_snp_sweet_cherry_Pp2_15983230		2	15983230	20.64	18.2		sweet			0.0508475	u
ss490549354	RosBREED_snp_sweet_cherry_Pp2_15989672		2	15989672	20.66	18.24		sweet			m	u
ss490549358	RosBREED_snp_sweet_cherry_Pp2_15989910		2	15989910	20.66	18.24		sweet			f	u
ss490549362	RosBREED_snp_sweet_cherry_Pp2_16004575		2	16004575	20.68	18.33		sweet			m	u
ss490547200	RosBREED_snp_tart_cherry_f_Pp2_16005866		2	16005866	20.68	18.34		sour	fruticosa		m	0.174
ss490549366	RosBREED_snp_sweet_cherry_Pp2_16083823		2	16083823	20.81	18.82		sweet			m	m
ss490549371	RosBREED_snp_sweet_cherry_Pp2_16098817		2	16098817	20.84	18.92		sweet			0.457627	u
ss490549375	RosBREED_snp_sweet_cherry_Pp2_16099824		2	16099824	20.84	18.92		sweet			f	m
ss490547204	RosBREED_snp_tart_cherry_a_Pp2_16111179		2	16111179	20.86	18.99		sour	avium		m	0.5
ss490549379	RosBREED_snp_sweet_cherry_Pp2_16118423		2	16118423	20.87	19.04		sweet			0.372881	0.48
ss490549383	RosBREED_snp_sweet_cherry_Pp2_16142700		2	16142700	20.92	19.19		sweet			0.237288	0.149
ss490549387	RosBREED_snp_sweet_cherry_Pp2_16145429		2	16145429	20.93	19.2		sweet			m	m
ss490549391	RosBREED_snp_sweet_cherry_Pp2_16180349		2	16180349	21.02	19.42		sweet			m	m
ss490549395	RosBREED_snp_sweet_cherry_Pp2_16186079		2	16186079	21.03	19.45		sweet			0.466102	u
ss490549399	RosBREED_snp_sweet_cherry_Pp2_16200991		2	16200991	21.07	19.55		sweet			m	m
ss490547208	RosBREED_snp_tart_cherry_a_Pp2_16214114		2	16214114	21.1	19.63		sour	avium		0.20339	u
ss490549403	RosBREED_snp_sweet_cherry_Pp2_16214114		2	16214114	21.1	19.63		sweet			0.20339	u
ss490549407	RosBREED_snp_sweet_cherry_Pp2_16219803		2	16219803	21.11	19.66		sweet			m	m
ss490549411	RosBREED_snp_sweet_cherry_Pp2_16229065		2	16229065	21.14	19.72		sweet			m	0.5
ss490549415	RosBREED_snp_sweet_cherry_Pp2_16234939		2	16234939	21.15	19.76		sweet			m	m
ss490549419	RosBREED_snp_sweet_cherry_Pp2_16361633		2	16361633	21.47	20.54		sweet			m	m
ss490549423	RosBREED_snp_sweet_cherry_Pp2_16486918		2	16486918	21.78	21.31		sweet			m	u
ss490549427	RosBREED_snp_sweet_cherry_Pp2_16493862		2	16493862	21.8	21.35		sweet			m	u
ss490549431	RosBREED_snp_sweet_cherry_Pp2_16504342		2	16504342	21.82	21.42		sweet			m	m
ss490547212	RosBREED_snp_tart_cherry_f_Pp2_16519837		2	16519837	21.86	21.51		sour	fruticosa		m	0.299
ss490549435	RosBREED_snp_sweet_cherry_Pp2_16530061		2	16530061	21.89	21.58		sweet			m	0.182
ss490549439	RosBREED_snp_sweet_cherry_Pp2_16541474		2	16541474	21.92	21.66		sweet			m	m
ss490547215	RosBREED_snp_tart_cherry_a_Pp2_16542801		2	16542801	21.92	21.67		sour	avium		m	u
ss490549443	RosBREED_snp_sweet_cherry_Pp2_16550340		2	16550340	21.94	21.74		sweet			0.186441	0.264
ss490549447	RosBREED_snp_sweet_cherry_Pp2_16581454		2	16581454	22.02	22.03		sweet			0.00847458	0.41
ss490549451	RosBREED_snp_sweet_cherry_Pp2_16583654		2	16583654	22.02	22.05		sweet			0.00847458	0.405
ss490549455	RosBREED_snp_sweet_cherry_Pp2_16585549		2	16585549	22.03	22.06		sweet			0.00847458	0.414
ss490549459	RosBREED_snp_sweet_cherry_Pp2_16590935		2	16590935	22.04	22.11		sweet			m	u
ss490549463	RosBREED_snp_sweet_cherry_Pp2_16604001		2	16604001	22.07	22.23		sweet			m	m
ss490549467	RosBREED_snp_sweet_cherry_Pp2_16615154		2	16615154	22.1	22.34		sweet			m	u
ss490559440	RosCOS3748-236_snp_sweet_cherry_Pp2_16615589		2	16615589	22.1	22.34		sweet			0.152542	u
ss490549470	RosBREED_snp_sweet_cherry_Pp2_16630601		2	16630601	22.14	22.48		sweet			m	m
ss490549474	RosBREED_snp_sweet_cherry_Pp2_16644104		2	16644104	22.17	22.6		sweet			0.152542	0.372
ss490549478	RosBREED_snp_sweet_cherry_Pp2_16646228		2	16646228	22.18	22.62		sweet			m	u
ss490549482	RosBREED_snp_sweet_cherry_Pp2_16657611		2	16657611	22.21	22.72		sweet			0.00847458	0.405
ss490549486	RosBREED_snp_sweet_cherry_Pp2_16668482		2	16668482	22.23	22.82		sweet			m	u
ss490549490	RosBREED_snp_sweet_cherry_Pp2_16668538		2	16668538	22.23	22.82		sweet			m	u
ss490549494	RosBREED_snp_sweet_cherry_Pp2_16671049		2	16671049	22.24	22.85		sweet			m	0.493
ss490547219	RosBREED_snp_tart_cherry_a_Pp2_16677640		2	16677640	22.26	22.91		sour	avium		m	u
ss490549498	RosBREED_snp_sweet_cherry_Pp2_16689292		2	16689292	22.28	23.01		sweet			m	0.189
ss490549502	RosBREED_snp_sweet_cherry_Pp2_16691079		2	16691079	22.29	23.03		sweet			m	m
ss490547223	RosBREED_snp_tart_cherry_f_Pp2_16702146		2	16702146	22.32	23.13		sour	fruticosa		m	u
ss490549506	RosBREED_snp_sweet_cherry_Pp2_16732373		2	16732373	22.39	23.41		sweet			m	0.189
ss490549510	RosBREED_snp_sweet_cherry_Pp2_16733839		2	16733839	22.4	23.42		sweet			f	u
ss490549514	RosBREED_snp_sweet_cherry_Pp2_16738223		2	16738223	22.41	23.46		sweet			m	0.142
ss490547227	RosBREED_snp_tart_cherry_f_Pp2_16757366		2	16757366	22.45	23.64		sour	fruticosa		0.00184502	m
ss490549518	RosBREED_snp_sweet_cherry_Pp2_16757366		2	16757366	22.45	23.64		sweet			m	u
ss490549521	RosBREED_snp_sweet_cherry_Pp2_16769485		2	16769485	22.48	23.75		sweet			m	u
ss490549525	RosBREED_snp_sweet_cherry_Pp2_16779535		2	16779535	22.51	23.84		sweet			m	0.189
ss490549529	RosBREED_snp_sweet_cherry_Pp2_16801115		2	16801115	22.56	24.03		sweet			m	0.493
ss490549533	RosBREED_snp_sweet_cherry_Pp2_16801851		2	16801851	22.56	24.04		sweet			m	m
ss490549537	RosBREED_snp_sweet_cherry_Pp2_16827404		2	16827404	22.63	24.28		sweet			m	0.493
ss490549541	RosBREED_snp_sweet_cherry_Pp2_16834697		2	16834697	22.65	24.34		sweet			m	m
ss490549545	RosBREED_snp_sweet_cherry_Pp2_16837412		2	16837412	22.65	24.37		sweet			m	u
ss490547231	RosBREED_snp_tart_cherry_f_Pp2_16840994		2	16840994	22.66	24.4		sour	fruticosa		m	0.188
ss490549549	RosBREED_snp_sweet_cherry_Pp2_16842231		2	16842231	22.67	24.41		sweet			m	0.493
ss490549553	RosBREED_snp_sweet_cherry_Pp2_16846054		2	16846054	22.67	24.45		sweet			m	m
ss490549557	RosBREED_snp_sweet_cherry_Pp2_16870516		2	16870516	22.74	24.51		sweet			m	u
ss490549561	RosBREED_snp_sweet_cherry_Pp2_16874016		2	16874016	22.74	24.52		sweet			m	0.493
ss490549565	RosBREED_snp_sweet_cherry_Pp2_16875339		2	16875339	22.75	24.52		sweet			0.262712	0.264
ss490549569	RosBREED_snp_sweet_cherry_Pp2_16879478		2	16879478	22.76	24.53		sweet			0.262712	0.257
ss490549573	RosBREED_snp_sweet_cherry_Pp2_16885395		2	16885395	22.77	24.54		sweet			m	0.5
ss490549577	RosBREED_snp_sweet_cherry_Pp2_16889460		2	16889460	22.78	24.55		sweet			m	u
ss490549582	RosBREED_snp_sweet_cherry_Pp2_16902717		2	16902717	22.82	24.58		sweet			m	u
ss490549586	RosBREED_snp_sweet_cherry_Pp2_16913257		2	16913257	22.84	24.61		sweet			m	m
ss490549590	RosBREED_snp_sweet_cherry_Pp2_16918304		2	16918304	22.86	24.62		sweet			m	0.5
ss490547235	RosBREED_snp_tart_cherry_a_Pp2_16926980		2	16926980	22.88	24.64		sour	avium		m	0.493
ss490549594	RosBREED_snp_sweet_cherry_Pp2_16943694		2	16943694	22.92	24.67		sweet			m	u
ss490549598	RosBREED_snp_sweet_cherry_Pp2_16990047		2	16990047	23.03	24.78		sweet			0.0338983	u
ss490549603	RosBREED_snp_sweet_cherry_Pp2_17000957		2	17000957	23.06	24.8		sweet			f	f
ss490549607	RosBREED_snp_sweet_cherry_Pp2_17001130		2	17001130	23.06	24.8		sweet			m	u
ss490549611	RosBREED_snp_sweet_cherry_Pp2_17001495		2	17001495	23.06	24.8		sweet			m	u
ss490549615	RosBREED_snp_sweet_cherry_Pp2_17026524		2	17026524	23.12	24.86		sweet			m	0.189
ss490549619	RosBREED_snp_sweet_cherry_Pp2_17039549		2	17039549	23.16	24.89		sweet			m	0.5
ss490549623	RosBREED_snp_sweet_cherry_Pp2_17047675		2	17047675	23.18	24.91		sweet			m	0.419
ss490549627	RosBREED_snp_sweet_cherry_Pp2_17107040		2	17107040	23.33	25.04		sweet			m	u
ss490549631	RosBREED_snp_sweet_cherry_Pp2_17120228		2	17120228	23.36	25.07		sweet			m	u
ss490549634	RosBREED_snp_sweet_cherry_Pp2_17121350		2	17121350	23.36	25.07		sweet			m	u
ss490549638	RosBREED_snp_sweet_cherry_Pp2_17192611		2	17192611	23.54	25.24		sweet			m	m
ss490547239	RosBREED_snp_tart_cherry_a_Pp2_17207142		2	17207142	23.58	25.27		sour	avium		m	0.189
ss490549642	RosBREED_snp_sweet_cherry_Pp2_17207160		2	17207160	23.58	25.27		sweet			m	0.493
ss490549646	RosBREED_snp_sweet_cherry_Pp2_17244146		2	17244146	23.66	25.35		sweet			m	0.5
ss490547242	RosBREED_snp_tart_cherry_f_Pp2_17257558		2	17257558	23.69	25.38		sour	fruticosa		m	0.379
ss490549650	RosBREED_snp_sweet_cherry_Pp2_17257558		2	17257558	23.69	25.38		sweet			m	u
ss490549654	RosBREED_snp_sweet_cherry_Pp2_17264067		2	17264067	23.71	25.4		sweet			f	f
ss490549658	RosBREED_snp_sweet_cherry_Pp2_17270313		2	17270313	23.72	25.41		sweet			m	m
ss490549662	RosBREED_snp_sweet_cherry_Pp2_17386734		2	17386734	24	25.67		sweet			0.47561	m
ss490549666	RosBREED_snp_sweet_cherry_Pp2_17406352		2	17406352	24.04	25.72		sweet			m	u
ss490549670	RosBREED_snp_sweet_cherry_Pp2_17425495		2	17425495	24.09	25.76		sweet			0.0338983	0.426
ss490549674	RosBREED_snp_sweet_cherry_Pp2_17426363		2	17426363	24.09	25.76		sweet			0.0508475	0.392
ss490549677	RosBREED_snp_sweet_cherry_Pp2_17469838		2	17469838	24.19	25.86		sweet			0.0847458	0.318
ss490549681	RosBREED_snp_sweet_cherry_Pp2_17470794		2	17470794	24.19	25.86		sweet			m	0.345
ss490547246	RosBREED_snp_tart_cherry_a_Pp2_17473563		2	17473563	24.2	25.87		sour	avium		0.0508475	0.41
ss490549685	RosBREED_snp_sweet_cherry_Pp2_17476462		2	17476462	24.21	25.88		sweet			0.0169491	0.424
ss490549689	RosBREED_snp_sweet_cherry_Pp2_17519666		2	17519666	24.3	25.97		sweet			f	u
ss490549693	RosBREED_snp_sweet_cherry_Pp2_17520871		2	17520871	24.31	25.98		sweet			f	u
ss490549697	RosBREED_snp_sweet_cherry_Pp2_17546834		2	17546834	24.35	26.03		sweet			0.211864	u
ss490549701	RosBREED_snp_sweet_cherry_Pp2_17560308		2	17560308	24.37	26.06		sweet			0.0847458	u
ss490549705	RosBREED_snp_sweet_cherry_Pp2_17560669		2	17560669	24.37	26.06		sweet			m	u
ss490549709	RosBREED_snp_sweet_cherry_Pp2_17560969		2	17560969	24.37	26.07		sweet			0.0847458	0.378
ss490549713	RosBREED_snp_sweet_cherry_Pp2_17561194		2	17561194	24.37	26.07		sweet			0.0847458	u
ss490549717	RosBREED_snp_sweet_cherry_Pp2_17563839		2	17563839	24.38	26.07		sweet			m	u
ss490549720	RosBREED_snp_sweet_cherry_Pp2_17571610		2	17571610	24.39	26.09		sweet			m	0.203
ss490549724	RosBREED_snp_sweet_cherry_Pp2_17574355		2	17574355	24.4	26.1		sweet			m	0.426
ss490549728	RosBREED_snp_sweet_cherry_Pp2_17622349		2	17622349	24.48	26.2		sweet			m	u
ss490549733	RosBREED_snp_sweet_cherry_Pp2_17676317		2	17676317	24.57	26.33		sweet			f	u
ss490549737	RosBREED_snp_sweet_cherry_Pp2_17679049		2	17679049	24.57	26.33		sweet			m	u
ss490549741	RosBREED_snp_sweet_cherry_Pp2_17696375		2	17696375	24.6	26.37		sweet			m	m
ss490549745	RosBREED_snp_sweet_cherry_Pp2_17702864		2	17702864	24.61	26.39		sweet			m	m
ss490549748	RosBREED_snp_sweet_cherry_Pp2_17704988		2	17704988	24.62	26.39		sweet			m	m
ss490549752	RosBREED_snp_sweet_cherry_Pp2_17715111		2	17715111	24.63	26.41		sweet			m	u
ss490547250	RosBREED_snp_tart_cherry_a_Pp2_17727480		2	17727480	24.66	26.44		sour	avium		m	u
ss490549756	RosBREED_snp_sweet_cherry_Pp2_17731307		2	17731307	24.66	26.45		sweet			0.127119	0.176
ss490549760	RosBREED_snp_sweet_cherry_Pp2_17736916		2	17736916	24.67	26.46		sweet			0.0932203	0.345
ss490549764	RosBREED_snp_sweet_cherry_Pp2_17776408		2	17776408	24.74	26.55		sweet			m	m
ss490549768	RosBREED_snp_sweet_cherry_Pp2_17779035		2	17779035	24.74	26.56		sweet			0.0508475	u
ss490549772	RosBREED_snp_sweet_cherry_Pp2_17779083		2	17779083	24.74	26.56		sweet			0.0508475	u
ss490549776	RosBREED_snp_sweet_cherry_Pp2_17783130		2	17783130	24.75	26.57		sweet			0.0964912	u
ss490549780	RosBREED_snp_sweet_cherry_Pp2_17783496		2	17783496	24.75	26.57		sweet			0.0169491	u
ss490549784	RosBREED_snp_sweet_cherry_Pp2_17787479		2	17787479	24.76	26.58		sweet			m	u
ss490549789	RosBREED_snp_sweet_cherry_Pp2_17791585		2	17791585	24.76	26.59		sweet			0.322034	u
ss490549793	RosBREED_snp_sweet_cherry_Pp2_17834410		2	17834410	24.84	26.68		sweet			0.11017	u
ss490549797	RosBREED_snp_sweet_cherry_Pp2_17835891		2	17835891	24.84	26.69		sweet			0.0762712	u
ss490549801	RosBREED_snp_sweet_cherry_Pp2_17901266		2	17901266	24.95	26.83		sweet			0.0169491	u
ss490549805	RosBREED_snp_sweet_cherry_Pp2_17905896		2	17905896	24.96	26.84		sweet			m	m
ss490549809	RosBREED_snp_sweet_cherry_Pp2_17931590		2	17931590	25	26.9		sweet			m	0.196
ss490549813	RosBREED_snp_sweet_cherry_Pp2_17937603		2	17937603	25.01	26.91		sweet			m	u
ss490549817	RosBREED_snp_sweet_cherry_Pp2_17995701		2	17995701	25.06	27.05		sweet			0.103448	u
ss490547254	RosBREED_snp_tart_cherry_a_Pp2_17998106		2	17998106	25.07	27.05		sour	avium		0.11017	u
ss490549821	RosBREED_snp_sweet_cherry_Pp2_17998346		2	17998346	25.07	27.05		sweet			m	u
ss490547258	RosBREED_snp_tart_cherry_f_Pp2_17999029		2	17999029	25.07	27.05		sour	fruticosa		m	u
ss490549825	RosBREED_snp_sweet_cherry_Pp2_17999029		2	17999029	25.07	27.05		sweet			m	u
ss490549829	RosBREED_snp_sweet_cherry_Pp2_18002445		2	18002445	25.07	27.06		sweet			0.0932203	u
ss490549833	RosBREED_snp_sweet_cherry_Pp2_18056511		2	18056511	25.12	27.18		sweet			0.0689655	u
ss490549837	RosBREED_snp_sweet_cherry_Pp2_18149310		2	18149310	25.22	27.39		sweet			0.118644	0.23
ss490547262	RosBREED_snp_tart_cherry_f_Pp2_18152488		2	18152488	25.22	27.4		sour	fruticosa		m	u
ss490549841	RosBREED_snp_sweet_cherry_Pp2_18213890		2	18213890	25.28	27.54		sweet			m	m
ss490547266	RosBREED_snp_tart_cherry_a_Pp2_18290299		2	18290299	25.36	27.71		sour	avium		f	u
ss490549845	RosBREED_snp_sweet_cherry_Pp2_18298710		2	18298710	25.37	27.73		sweet			f	u
ss490549849	RosBREED_snp_sweet_cherry_Pp2_18371629		2	18371629	25.44	27.89		sweet			m	0.486
ss490547270	RosBREED_snp_tart_cherry_a_Pp2_18433815		2	18433815	25.5	28.03		sour	avium		0.0508475	0.345
ss490547274	RosBREED_snp_tart_cherry_f_Pp2_18437388		2	18437388	25.51	28.04		sour	fruticosa		m	u
ss490549853	RosBREED_snp_sweet_cherry_Pp2_18446083		2	18446083	25.51	28.06		sweet			m	u
ss490549857	RosBREED_snp_sweet_cherry_Pp2_18522250		2	18522250	25.59	28.23		sweet			m	0.48
ss490549861	RosBREED_snp_sweet_cherry_Pp2_18588411		2	18588411	25.66	28.38		sweet			0.0847458	0.264
ss490549865	RosBREED_snp_sweet_cherry_Pp2_18669616		2	18669616	25.74	28.56		sweet			m	m
ss490558996	RosCOS1276-104_snp_sweet_cherry_Pp2_18681412		2	18681412	25.75	28.59		sweet			0.0169491	0.169
ss490558999	RosCOS1276-211_snp_sweet_cherry_Pp2_18681519		2	18681519	25.75	28.59		sweet			0.152542	0.02
ss490549869	RosBREED_snp_sweet_cherry_Pp2_18683588		2	18683588	25.75	28.61		sweet			0.0169491	0.297
ss490547277	RosBREED_snp_tart_cherry_f_Pp2_18687384		2	18687384	25.76	28.65		sour	fruticosa		0.00862069	u
ss490549873	RosBREED_snp_sweet_cherry_Pp2_18702609		2	18702609	25.77	28.79		sweet			0.00847458	0.444
ss490547281	RosBREED_snp_tart_cherry_a_Pp2_18708318		2	18708318	25.78	28.84		sour	avium		m	0.48
ss490549877	RosBREED_snp_sweet_cherry_Pp2_18717735		2	18717735	25.79	28.93		sweet			0.00847458	u
ss490547285	RosBREED_snp_tart_cherry_f_Pp2_18753870		2	18753870	25.82	29.28		sour	fruticosa		m	0.182
ss490547289	RosBREED_snp_tart_cherry_a_Pp2_18753917		2	18753917	25.82	29.28		sour	avium		0.059322	u
ss490549881	RosBREED_snp_sweet_cherry_Pp2_18755669		2	18755669	25.82	29.29		sweet			m	0.48
ss490549885	RosBREED_snp_sweet_cherry_Pp2_18845310		2	18845310	25.91	30.14		sweet			m	m
ss490547293	RosBREED_snp_tart_cherry_a_Pp2_18850937		2	18850937	25.92	30.2		sour	avium		0.0508475	u
ss490549889	RosBREED_snp_sweet_cherry_Pp2_18871385		2	18871385	25.94	30.39		sweet			m	0.48
ss490549893	RosBREED_snp_sweet_cherry_Pp2_18886652		2	18886652	25.95	30.54		sweet			m	m
ss490549897	RosBREED_snp_sweet_cherry_Pp2_18897454		2	18897454	25.97	30.64		sweet			m	0.486
ss490549900	RosBREED_snp_sweet_cherry_Pp2_18922327		2	18922327	25.99	30.87		sweet			m	u
ss490549904	RosBREED_snp_sweet_cherry_Pp2_18932753		2	18932753	26	30.97		sweet			m	m
ss490549908	RosBREED_snp_sweet_cherry_Pp2_18949067		2	18949067	26.02	31.13		sweet			m	m
ss490547297	RosBREED_snp_tart_cherry_f_Pp2_18963376		2	18963376	26.03	31.26		sour	fruticosa		m	0.284
ss490549912	RosBREED_snp_sweet_cherry_Pp2_18971935		2	18971935	26.04	31.34		sweet			0.20339	u
ss490549916	RosBREED_snp_sweet_cherry_Pp2_18988718		2	18988718	26.06	31.5		sweet			0.20339	0.311
ss490549920	RosBREED_snp_sweet_cherry_Pp2_18997401		2	18997401	26.07	31.58		sweet			m	0.48
ss490549924	RosBREED_snp_sweet_cherry_Pp2_19027747		2	19027747	26.1	31.87		sweet			m	0.48
ss490549928	RosBREED_snp_sweet_cherry_Pp2_19037755		2	19037755	26.11	31.97		sweet			m	u
ss490547300	RosBREED_snp_tart_cherry_f_Pp2_19039492		2	19039492	26.11	31.98		sour	fruticosa		m	m
ss490549932	RosBREED_snp_sweet_cherry_Pp2_19061737		2	19061737	26.13	32.19		sweet			0.194915	0.174
ss490549936	RosBREED_snp_sweet_cherry_Pp2_19086814		2	19086814	26.15	32.43		sweet			m	m
ss490549940	RosBREED_snp_sweet_cherry_Pp2_19115812		2	19115812	26.18	32.71		sweet			m	u
ss490549944	RosBREED_snp_sweet_cherry_Pp2_19136613		2	19136613	26.2	32.9		sweet			m	m
ss490547304	RosBREED_snp_tart_cherry_f_Pp2_19138888		2	19138888	26.21	32.93		sour	fruticosa		m	0.188
ss490549948	RosBREED_snp_sweet_cherry_Pp2_19221554		2	19221554	26.29	33.71		sweet			m	m
ss490549951	RosBREED_snp_sweet_cherry_Pp2_19279012		2	19279012	26.35	34.25		sweet			m	m
ss490549955	RosBREED_snp_sweet_cherry_Pp2_19297736		2	19297736	26.37	34.43		sweet			0.347458	u
ss490547308	RosBREED_snp_tart_cherry_a_Pp2_19304771		2	19304771	26.37	34.5		sour	avium		0.347458	u
ss490549959	RosBREED_snp_sweet_cherry_Pp2_19308510		2	19308510	26.38	34.53		sweet			m	0.48
ss490549963	RosBREED_snp_sweet_cherry_Pp2_19328736		2	19328736	26.4	34.73		sweet			m	m
ss490549967	RosBREED_snp_sweet_cherry_Pp2_19347787		2	19347787	26.4	34.91		sweet			m	m
ss490549971	RosBREED_snp_sweet_cherry_Pp2_19364459		2	19364459	26.4	35.06		sweet			0.101695	0.203
ss490549975	RosBREED_snp_sweet_cherry_Pp2_19384216		2	19384216	26.4	35.25		sweet			0.0762712	0.216
ss490549979	RosBREED_snp_sweet_cherry_Pp2_19422560		2	19422560	26.4	35.61		sweet			m	0.48
ss490549983	RosBREED_snp_sweet_cherry_Pp2_19439136		2	19439136	26.45	35.77		sweet			m	m
ss490549987	RosBREED_snp_sweet_cherry_Pp2_19477390		2	19477390	26.56	36.13		sweet			m	0.034
ss490549991	RosBREED_snp_sweet_cherry_Pp2_19498927		2	19498927	26.63	36.34		sweet			m	u
ss490549995	RosBREED_snp_sweet_cherry_Pp2_19540036		2	19540036	26.75	36.73		sweet			m	u
ss490549999	RosBREED_snp_sweet_cherry_Pp2_19581374		2	19581374	26.87	37.12		sweet			0.279661	u
ss490547312	RosBREED_snp_tart_cherry_f_Pp2_19592878		2	19592878	26.91	37.23		sour	fruticosa		m	u
ss490550003	RosBREED_snp_sweet_cherry_Pp2_19595747		2	19595747	26.92	37.26		sweet			m	u
ss490547316	RosBREED_snp_tart_cherry_a_Pp2_19597895		2	19597895	26.92	37.28		sour	avium		m	0.491
ss490550007	RosBREED_snp_sweet_cherry_Pp2_19615344		2	19615344	26.98	37.44		sweet			0.372881	u
ss490547320	RosBREED_snp_tart_cherry_a_Pp2_19629831		2	19629831	27.02	37.58		sour	avium		0.161017	0.264
ss490547324	RosBREED_snp_tart_cherry_f_Pp2_19640445		2	19640445	27.05	37.68		sour	fruticosa		m	u
ss490550011	RosBREED_snp_sweet_cherry_Pp2_19643557		2	19643557	27.06	37.71		sweet			0.245763	0.399
ss490550015	RosBREED_snp_sweet_cherry_Pp2_19664779		2	19664779	27.12	37.91		sweet			0.279661	0.472
ss490550019	RosBREED_snp_sweet_cherry_Pp2_19684679		2	19684679	27.18	38.1		sweet			0.338983	0.426
ss490550023	RosBREED_snp_sweet_cherry_Pp2_19707032		2	19707032	27.25	38.31		sweet			m	m
ss490550027	RosBREED_snp_sweet_cherry_Pp2_19724366		2	19724366	27.3	38.47		sweet			0.372881	0.429
ss490550031	RosBREED_snp_sweet_cherry_Pp2_19738709		2	19738709	27.35	38.61		sweet			m	m
ss490550035	RosBREED_snp_sweet_cherry_Pp2_19752871		2	19752871	27.39	38.74		sweet			0.279661	u
ss490547327	RosBREED_snp_tart_cherry_a_Pp2_19761746		2	19761746	27.41	38.83		sour	avium		f	m
ss490550039	RosBREED_snp_sweet_cherry_Pp2_19767924		2	19767924	27.43	38.89		sweet			m	u
ss490550043	RosBREED_snp_sweet_cherry_Pp2_19793614		2	19793614	27.51	39.13		sweet			m	u
ss490550047	RosBREED_snp_sweet_cherry_Pp2_19848477		2	19848477	27.67	39.65		sweet			m	m
ss490550051	RosBREED_snp_sweet_cherry_Pp2_19869360		2	19869360	27.74	39.85		sweet			0.254237	0.309
ss490550055	RosBREED_snp_sweet_cherry_Pp2_19882546		2	19882546	27.78	39.97		sweet			m	u
ss490550059	RosBREED_snp_sweet_cherry_Pp2_20040907		2	20040907	28.5	41.47		sweet			f	m
ss490547331	RosBREED_snp_tart_cherry_f_Pp2_20041486		2	20041486	28.5	41.48		sour	fruticosa		m	0.209
ss490550063	RosBREED_snp_sweet_cherry_Pp2_20170303		2	20170303	29.2	42.7		sweet			0.161017	0.311
ss490550066	RosBREED_snp_sweet_cherry_Pp2_20187039		2	20187039	29.29	42.86		sweet			m	m
ss490547335	RosBREED_snp_tart_cherry_f_Pp2_20207034		2	20207034	29.4	43.05		sour	fruticosa		m	u
ss490550070	RosBREED_snp_sweet_cherry_Pp2_20209863		2	20209863	29.41	43.08		sweet			m	m
ss490547339	RosBREED_snp_tart_cherry_a_Pp2_20332881		2	20332881	30.08	44.24		sour	avium		m	u
ss490550074	RosBREED_snp_sweet_cherry_Pp2_20340464		2	20340464	30.12	44.31		sweet			0.288136	0.473
ss490550078	RosBREED_snp_sweet_cherry_Pp2_20342422		2	20342422	30.14	44.33		sweet			m	m
ss490547343	RosBREED_snp_tart_cherry_f_Pp2_20363849		2	20363849	30.25	44.54		sour	fruticosa		m	u
ss490550082	RosBREED_snp_sweet_cherry_Pp2_20371321		2	20371321	30.29	44.61		sweet			0.186441	0.291
ss490550085	RosBREED_snp_sweet_cherry_Pp2_20402811		2	20402811	30.46	44.9		sweet			m	m
ss490547347	RosBREED_snp_tart_cherry_a_Pp2_20418663		2	20418663	30.55	45.05		sour	avium		m	m
ss490550089	RosBREED_snp_sweet_cherry_Pp2_20420492		2	20420492	30.56	45.07		sweet			m	m
ss490550093	RosBREED_snp_sweet_cherry_Pp2_20435547		2	20435547	30.64	45.22		sweet			m	m
ss490550097	RosBREED_snp_sweet_cherry_Pp2_20458193		2	20458193	30.77	45.43		sweet			0.262712	0.466
ss490547351	RosBREED_snp_tart_cherry_f_Pp2_20463267		2	20463267	30.79	45.48		sour	fruticosa		m	0.209
ss490547354	RosBREED_snp_tart_cherry_a_Pp2_20470247		2	20470247	30.83	45.54		sour	avium		0.313559	0.139
ss490550101	RosBREED_snp_sweet_cherry_Pp2_20514778		2	20514778	31.07	45.97		sweet			m	m
ss490550105	RosBREED_snp_sweet_cherry_Pp2_20567727		2	20567727	31.36	46.47		sweet			m	m
ss490550109	RosBREED_snp_sweet_cherry_Pp2_20580055		2	20580055	31.43	46.58		sweet			m	m
ss490547358	RosBREED_snp_tart_cherry_a_Pp2_20597228		2	20597228	31.52	46.75		sour	avium		m	u
ss490547362	RosBREED_snp_tart_cherry_f_Pp2_20597351		2	20597351	31.52	46.75		sour	fruticosa		m	u
ss490550113	RosBREED_snp_sweet_cherry_Pp2_20600176		2	20600176	31.54	46.78		sweet			0.272727	u
ss490559384	RosCOS3435-428_snp_sweet_cherry_Pp2_20616108		2	20616108	31.62	46.93		sweet			m	0.485
ss490550117	RosBREED_snp_sweet_cherry_Pp2_20618503		2	20618503	31.64	46.95		sweet			0.254237	u
ss490559366	RosCOS3258-113_snp_sweet_cherry_Pp2_20619077		2	20619077	31.64	46.95		sweet			0.254237	u
ss490550121	RosBREED_snp_sweet_cherry_Pp2_20636823		2	20636823	31.74	47.12		sweet			m	u
ss490547366	RosBREED_snp_tart_cherry_f_Pp2_20680593		2	20680593	31.97	47.54		sour	fruticosa		m	m
ss490547370	RosBREED_snp_tart_cherry_a_Pp2_20685451		2	20685451	32	47.58		sour	avium		0.0948276	u
ss490550125	RosBREED_snp_sweet_cherry_Pp2_20694575		2	20694575	32.05	47.67		sweet			0.288136	0.02
ss490547374	RosBREED_snp_tart_cherry_f_Pp2_20697285		2	20697285	32.07	47.7		sour	fruticosa		m	u
ss490550129	RosBREED_snp_sweet_cherry_Pp2_20707861		2	20707861	32.12	47.8		sweet			m	m
ss490550133	RosBREED_snp_sweet_cherry_Pp2_20724836		2	20724836	32.21	47.96		sweet			0.245763	0.453
ss490550136	RosBREED_snp_sweet_cherry_Pp2_20741565		2	20741565	32.31	48.12		sweet			m	m
ss490550140	RosBREED_snp_sweet_cherry_Pp2_20758268		2	20758268	32.4	48.27		sweet			0.135593	0.297
ss490550144	RosBREED_snp_sweet_cherry_Pp2_20780832		2	20780832	32.52	48.49		sweet			m	u
ss490550148	RosBREED_snp_sweet_cherry_Pp2_20799111		2	20799111	32.62	48.66		sweet			m	0.466
ss490547378	RosBREED_snp_tart_cherry_a_Pp2_20801352		2	20801352	32.63	48.68		sour	avium		m	m
ss490547382	RosBREED_snp_tart_cherry_f_Pp2_20808955		2	20808955	32.67	48.75		sour	fruticosa		m	0.3
ss490550152	RosBREED_snp_sweet_cherry_Pp2_20815756		2	20815756	32.71	48.82		sweet			0.449153	u
ss490550156	RosBREED_snp_sweet_cherry_Pp2_20834183		2	20834183	32.81	48.99		sweet			m	0.466
ss490550160	RosBREED_snp_sweet_cherry_Pp2_20854653		2	20854653	32.92	49.19		sweet			m	m
ss490550164	RosBREED_snp_sweet_cherry_Pp2_20867744		2	20867744	32.99	49.31		sweet			f	m
ss490550169	RosBREED_snp_sweet_cherry_Pp2_20890785		2	20890785	33.12	49.53		sweet			m	m
ss490550173	RosBREED_snp_sweet_cherry_Pp2_20925443		2	20925443	33.31	49.86		sweet			0.254237	0.118
ss490547385	RosBREED_snp_tart_cherry_f_Pp2_20934259		2	20934259	33.35	49.94		sour	fruticosa		m	u
ss490550177	RosBREED_snp_sweet_cherry_Pp2_20937520		2	20937520	33.37	49.97		sweet			m	m
ss490550181	RosBREED_snp_sweet_cherry_Pp2_20956465		2	20956465	33.47	50.15		sweet			m	m
ss490547389	RosBREED_snp_tart_cherry_f_Pp2_20964783		2	20964783	33.52	50.23		sour	fruticosa		f	u
ss490547393	RosBREED_snp_tart_cherry_a_Pp2_20965315		2	20965315	33.52	50.24		sour	avium		m	u
ss490550185	RosBREED_snp_sweet_cherry_Pp2_20979931		2	20979931	33.6	50.37		sweet			0.00847458	u
ss490550189	RosBREED_snp_sweet_cherry_Pp2_21024835		2	21024835	33.85	50.57		sweet			m	m
ss490550193	RosBREED_snp_sweet_cherry_Pp2_21063214		2	21063214	34.05	50.72		sweet			m	m
ss490550197	RosBREED_snp_sweet_cherry_Pp2_21085886		2	21085886	34.18	50.82		sweet			f	f
ss490547397	RosBREED_snp_tart_cherry_f_Pp2_21088592		2	21088592	34.19	50.83		sour	fruticosa		m	m
ss490547401	RosBREED_snp_tart_cherry_a_Pp2_21131678		2	21131678	34.43	51		sour	avium		m	0.479
ss490550201	RosBREED_snp_sweet_cherry_Pp2_21151325		2	21151325	34.53	51.08		sweet			m	m
ss490550205	RosBREED_snp_sweet_cherry_Pp2_21183989		2	21183989	34.71	51.22		sweet			0.254237	u
ss490550209	RosBREED_snp_sweet_cherry_Pp2_21232572		2	21232572	34.98	51.41		sweet			f	u
ss490550213	RosBREED_snp_sweet_cherry_Pp2_21264736		2	21264736	35.13	51.54		sweet			0.338983	0.426
ss490547405	RosBREED_snp_tart_cherry_a_Pp2_21290638		2	21290638	35.2	51.65		sour	avium		m	0.486
ss490550217	RosBREED_snp_sweet_cherry_Pp2_21304085		2	21304085	35.24	51.7		sweet			m	m
ss490547409	RosBREED_snp_tart_cherry_f_Pp2_21316017		2	21316017	35.28	51.75		sour	fruticosa		m	m
ss490550221	RosBREED_snp_sweet_cherry_Pp2_21337681		2	21337681	35.34	51.84		sweet			m	m
ss490550225	RosBREED_snp_sweet_cherry_Pp2_21392367		2	21392367	35.5	52.06		sweet			0.5	f
ss490547413	RosBREED_snp_tart_cherry_a_Pp2_21399347		2	21399347	35.52	52.09		sour	avium		m	0.479
ss490550229	RosBREED_snp_sweet_cherry_Pp2_21486683		2	21486683	35.78	52.45		sweet			0.330508	u
ss490550232	RosBREED_snp_sweet_cherry_Pp2_21503227		2	21503227	35.82	52.51		sweet			0.29661	u
ss490550236	RosBREED_snp_sweet_cherry_Pp2_21588616		2	21588616	36.07	52.86		sweet			m	m
ss490547416	RosBREED_snp_tart_cherry_a_Pp2_21611064		2	21611064	36.14	52.95		sour	avium		0.237288	0.465
ss490547420	RosBREED_snp_tart_cherry_f_Pp2_21616635		2	21616635	36.15	52.98		sour	fruticosa		m	0.215
ss490550240	RosBREED_snp_sweet_cherry_Pp2_21638626		2	21638626	36.22	53.07		sweet			m	u
ss490550244	RosBREED_snp_sweet_cherry_Pp2_21670225		2	21670225	36.31	53.19		sweet			0.144068	0.361
ss490550248	RosBREED_snp_sweet_cherry_Pp2_21721547		2	21721547	36.46	53.4		sweet			m	m
ss490547424	RosBREED_snp_tart_cherry_a_Pp2_21737322		2	21737322	36.51	53.47		sour	avium		m	u
ss490550252	RosBREED_snp_sweet_cherry_Pp2_21760909		2	21760909	36.58	53.56		sweet			0.0169491	u
ss490550256	RosBREED_snp_sweet_cherry_Pp2_21814782		2	21814782	36.73	53.78		sweet			m	u
ss490550260	RosBREED_snp_sweet_cherry_Pp2_21855540		2	21855540	36.85	53.95		sweet			m	m
ss490550265	RosBREED_snp_sweet_cherry_Pp2_21876280		2	21876280	36.91	54.03		sweet			m	m
ss490547428	RosBREED_snp_tart_cherry_a_Pp2_21905412		2	21905412	37	54.15		sour	avium		m	0.473
ss490550269	RosBREED_snp_sweet_cherry_Pp2_21928187		2	21928187	37.06	54.24		sweet			f	f
ss490547432	RosBREED_snp_tart_cherry_f_Pp2_21952248		2	21952248	37.13	54.34		sour	fruticosa		m	0.223
ss490550273	RosBREED_snp_sweet_cherry_Pp2_21965305		2	21965305	37.17	54.39		sweet			0.0338983	0.122
ss490550277	RosBREED_snp_sweet_cherry_Pp2_22001737		2	22001737	37.28	54.54		sweet			m	m
ss490547435	RosBREED_snp_tart_cherry_a_Pp2_22042847		2	22042847	37.4	54.71		sour	avium		m	u
ss490550281	RosBREED_snp_sweet_cherry_Pp2_22056692		2	22056692	37.44	54.77		sweet			m	m
ss490547439	RosBREED_snp_tart_cherry_f_Pp2_22081401		2	22081401	37.51	54.87		sour	fruticosa		m	0.215
ss490550284	RosBREED_snp_sweet_cherry_Pp2_22098283		2	22098283	37.56	54.94		sweet			m	m
ss490550288	RosBREED_snp_sweet_cherry_Pp2_22154501		2	22154501	37.73	55.16		sweet			m	u
ss490559045	RosCOS1328-437_snp_sweet_cherry_Pp2_22162871		2	22162871	37.75	55.2		sweet			0.457627	0.444
ss490559042	RosCOS1328-366_snp_sweet_cherry_Pp2_22162942		2	22162942	37.75	55.2		sweet			0.457627	0.444
ss490559039	RosCOS1328-249_snp_sweet_cherry_Pp2_22163062		2	22163062	37.75	55.2		sweet			0.457627	0.034
ss490559037	RosCOS1328-114_snp_sweet_cherry_Pp2_22163199		2	22163199	37.75	55.2		sweet			0.457627	0.034
ss490547443	RosBREED_snp_tart_cherry_a_Pp2_22180684		2	22180684	37.8	55.27		sour	avium		m	0.473
ss490550292	RosBREED_snp_sweet_cherry_Pp2_22191163		2	22191163	37.83	55.31		sweet			0.5	f
ss490550296	RosBREED_snp_sweet_cherry_Pp2_22220162		2	22220162	37.92	55.43		sweet			m	m
ss490550300	RosBREED_snp_sweet_cherry_Pp2_22243550		2	22243550	37.99	55.55		sweet			m	m
ss490550304	RosBREED_snp_sweet_cherry_Pp2_22276775		2	22276775	38.03	55.74		sweet			m	m
ss490547447	RosBREED_snp_tart_cherry_f_Pp2_22290683		2	22290683	38.04	55.82		sour	fruticosa		m	0.209
ss490547451	RosBREED_snp_tart_cherry_a_Pp2_22299336		2	22299336	38.05	55.87		sour	avium		f	u
ss490550309	RosBREED_snp_sweet_cherry_Pp2_22308860		2	22308860	38.06	55.92		sweet			m	u
ss490550313	RosBREED_snp_sweet_cherry_Pp2_22337017		2	22337017	38.08	56.08		sweet			m	0.215
ss490547455	RosBREED_snp_tart_cherry_f_Pp2_22361017		2	22361017	38.11	56.22		sour	fruticosa		m	m
ss490550317	RosBREED_snp_sweet_cherry_Pp2_22369282		2	22369282	38.11	56.26		sweet			m	m
ss490550321	RosBREED_snp_sweet_cherry_Pp2_22396350		2	22396350	38.14	56.42		sweet			m	m
ss490547459	RosBREED_snp_tart_cherry_a_Pp2_22419189		2	22419189	38.16	56.55		sour	avium		m	0.486
ss490550325	RosBREED_snp_sweet_cherry_Pp2_22427655		2	22427655	38.17	56.6		sweet			m	m
ss490550329	RosBREED_snp_sweet_cherry_Pp2_22459468		2	22459468	38.2	56.78		sweet			m	m
ss490550333	RosBREED_snp_sweet_cherry_Pp2_22484486		2	22484486	38.22	56.92		sweet			m	m
ss490550337	RosBREED_snp_sweet_cherry_Pp2_22515375		2	22515375	38.25	57.09		sweet			m	m
ss490547463	RosBREED_snp_tart_cherry_f_Pp2_22516775		2	22516775	38.25	57.1		sour	fruticosa		m	0.208
ss490547467	RosBREED_snp_tart_cherry_f_Pp2_22582237		2	22582237	38.31	57.47		sour	fruticosa		m	0.486
ss490547471	RosBREED_snp_tart_cherry_a_Pp2_22583180		2	22583180	38.32	57.48		sour	avium		0.0254237	u
ss490550341	RosBREED_snp_sweet_cherry_Pp2_22583662		2	22583662	38.32	57.48		sweet			m	u
ss490559010	RosCOS1310-069_snp_sweet_cherry_Pp2_22593235		2	22593235	38.32	57.54		sweet			0.169491	u
ss490559013	RosCOS1310-102_snp_sweet_cherry_Pp2_22593260		2	22593260	38.32	57.54		sweet			0.415254	0.278
ss490550344	RosBREED_snp_sweet_cherry_Pp2_22607149		2	22607149	38.34	57.62		sweet			m	0.169
ss490550348	RosBREED_snp_sweet_cherry_Pp2_22634320		2	22634320	38.36	57.77		sweet			m	m
ss490550352	RosBREED_snp_sweet_cherry_Pp2_22664526		2	22664526	38.39	57.94		sweet			m	m
ss490550356	RosBREED_snp_sweet_cherry_Pp2_22702917		2	22702917	38.43	58.16		sweet			m	m
ss490547474	RosBREED_snp_tart_cherry_f_Pp2_22711788		2	22711788	38.44	58.21		sour	fruticosa		m	m
ss490550360	RosBREED_snp_sweet_cherry_Pp2_22731315		2	22731315	38.45	58.32		sweet			m	m
ss490547478	RosBREED_snp_tart_cherry_a_Pp2_22733318		2	22733318	38.46	58.33		sour	avium		m	0.486
ss490550363	RosBREED_snp_sweet_cherry_Pp2_22763311		2	22763311	38.49	58.5		sweet			0.330508	u
ss490547482	RosBREED_snp_tart_cherry_f_Pp2_22770496		2	22770496	38.49	58.55		sour	fruticosa		m	0.486
ss490550366	RosBREED_snp_sweet_cherry_Pp2_22787259		2	22787259	38.51	58.64		sweet			m	m
ss490550370	RosBREED_snp_sweet_cherry_Pp2_22849699		2	22849699	38.57	59		sweet			m	0.215
ss490547486	RosBREED_snp_tart_cherry_a_Pp2_22884828		2	22884828	38.6	59.2		sour	avium		m	0.285
ss490547490	RosBREED_snp_tart_cherry_f_Pp2_22896995		2	22896995	38.61	59.26		sour	fruticosa		m	0.209
ss490550374	RosBREED_snp_sweet_cherry_Pp2_22906052		2	22906052	38.62	59.32		sweet			m	m
ss490550378	RosBREED_snp_sweet_cherry_Pp2_22938800		2	22938800	38.65	59.5		sweet			m	m
ss490550382	RosBREED_snp_sweet_cherry_Pp2_22971569		2	22971569	38.68	59.69		sweet			m	0.5
ss490550386	RosBREED_snp_sweet_cherry_Pp2_22997620		2	22997620	38.71	59.84		sweet			m	m
ss490547493	RosBREED_snp_tart_cherry_a_Pp2_22998398		2	22998398	38.71	59.84		sour	avium		m	u
ss490547497	RosBREED_snp_tart_cherry_f_Pp2_23030333		2	23030333	38.74	60.02		sour	fruticosa		m	0.209
ss490550390	RosBREED_snp_sweet_cherry_Pp2_23034824		2	23034824	38.74	60.05		sweet			m	u
ss490550394	RosBREED_snp_sweet_cherry_Pp2_23059730		2	23059730	38.76	60.19		sweet			m	m
ss490550399	RosBREED_snp_sweet_cherry_Pp2_23097748		2	23097748	38.8	60.41		sweet			m	m
ss490550403	RosBREED_snp_sweet_cherry_Pp2_23118342		2	23118342	38.82	60.52		sweet			m	0.5
ss490550407	RosBREED_snp_sweet_cherry_Pp2_23147465		2	23147465	38.85	60.69		sweet			m	m
ss490550411	RosBREED_snp_sweet_cherry_Pp2_23183269		2	23183269	38.88	60.89		sweet			m	m
ss490550415	RosBREED_snp_sweet_cherry_Pp2_23206727		2	23206727	38.9	61.03		sweet			m	u
ss490550419	RosBREED_snp_sweet_cherry_Pp2_23234792		2	23234792	38.93	61.19		sweet			m	0.041
ss490550423	RosBREED_snp_sweet_cherry_Pp2_23267231		2	23267231	38.96	61.37		sweet			m	m
ss490547501	RosBREED_snp_tart_cherry_a_Pp2_23268009		2	23268009	38.96	61.37		sour	avium		m	0.5
ss490547505	RosBREED_snp_tart_cherry_f_Pp2_23270219		2	23270219	38.96	61.39		sour	fruticosa		m	0.285
ss490550427	RosBREED_snp_sweet_cherry_Pp2_23301793		2	23301793	38.99	61.57		sweet			m	u
ss490550431	RosBREED_snp_sweet_cherry_Pp2_23331142		2	23331142	39.02	61.73		sweet			0.271186	0.321
ss490550435	RosBREED_snp_sweet_cherry_Pp2_23357240		2	23357240	39.04	61.88		sweet			m	m
ss490547509	RosBREED_snp_tart_cherry_a_Pp2_23385608		2	23385608	39.07	62.04		sour	avium		m	0.493
ss490550439	RosBREED_snp_sweet_cherry_Pp2_23388838		2	23388838	39.07	62.06		sweet			0.288136	0.473
ss490559078	RosCOS1406-327_snp_sweet_cherry_Pp2_23404309		2	23404309	39.09	62.15		sweet			0.237288	m
ss490559076	RosCOS1406-084_snp_sweet_cherry_Pp2_23404552		2	23404552	39.09	62.15		sweet			0.237288	m
ss490550443	RosBREED_snp_sweet_cherry_Pp2_23414368		2	23414368	39.1	62.21		sweet			0.313559	0.479
ss490550447	RosBREED_snp_sweet_cherry_Pp2_23443484		2	23443484	39.13	62.37		sweet			m	0.493
ss490547513	RosBREED_snp_tart_cherry_a_Pp2_23462443		2	23462443	39.14	62.48		sour	avium		m	m
ss490550450	RosBREED_snp_sweet_cherry_Pp2_23474625		2	23474625	39.16	62.55		sweet			m	m
ss490550454	RosBREED_snp_sweet_cherry_Pp2_23507712		2	23507712	39.19	62.74		sweet			0.0677966	0.41
ss490547516	RosBREED_snp_tart_cherry_f_Pp2_23509736		2	23509736	39.19	62.75		sour	fruticosa		m	0.208
ss490550457	RosBREED_snp_sweet_cherry_Pp2_23534688		2	23534688	39.21	62.89		sweet			m	m
ss490547520	RosBREED_snp_tart_cherry_a_Pp2_23545879		2	23545879	39.22	62.95		sour	avium		m	0.5
ss490550461	RosBREED_snp_sweet_cherry_Pp2_23566376		2	23566376	39.24	63.07		sweet			m	m
ss490550465	RosBREED_snp_sweet_cherry_Pp2_23602708		2	23602708	39.28	63.28		sweet			0.101695	0.5
ss490547524	RosBREED_snp_tart_cherry_f_Pp2_23615614		2	23615614	39.29	63.35		sour	fruticosa		m	m
ss490550469	RosBREED_snp_sweet_cherry_Pp2_23626096		2	23626096	39.3	63.41		sweet			m	m
ss490547528	RosBREED_snp_tart_cherry_a_Pp2_23626572		2	23626572	39.3	63.41		sour	avium		m	0.5
ss490550473	RosBREED_snp_sweet_cherry_Pp2_23656066		2	23656066	39.33	63.58		sweet			m	0.209
ss490550476	RosBREED_snp_sweet_cherry_Pp2_23677256		2	23677256	39.35	63.7		sweet			m	0.5
ss490550481	RosBREED_snp_sweet_cherry_Pp2_23707059		2	23707059	39.37	63.87		sweet			m	m
ss490547532	RosBREED_snp_tart_cherry_f_Pp2_23708171		2	23708171	39.38	63.88		sour	fruticosa		m	0.209
ss490550485	RosBREED_snp_sweet_cherry_Pp2_23744709		2	23744709	39.43	64.08		sweet			m	0.5
ss490550489	RosBREED_snp_sweet_cherry_Pp2_23778934		2	23778934	39.52	64.28		sweet			m	m
ss490547536	RosBREED_snp_tart_cherry_a_Pp2_23794909		2	23794909	39.56	64.37		sour	avium		0.11017	0.027
ss490547540	RosBREED_snp_tart_cherry_f_Pp2_23815230		2	23815230	39.62	64.49		sour	fruticosa		m	u
ss490550493	RosBREED_snp_sweet_cherry_Pp2_23843142		2	23843142	39.69	64.64		sweet			0.322034	0.479
ss490550497	RosBREED_snp_sweet_cherry_Pp2_23864028		2	23864028	39.75	64.76		sweet			0.254237	u
ss490550501	RosBREED_snp_sweet_cherry_Pp2_23891054		2	23891054	39.82	64.92		sweet			0.322034	0.02
ss490547544	RosBREED_snp_tart_cherry_a_Pp2_23933534		2	23933534	39.93	65.16		sour	avium		f	u
ss490550506	RosBREED_snp_sweet_cherry_Pp2_23936965		2	23936965	39.94	65.18		sweet			0.00847458	0.02
ss490550508	RosBREED_snp_sweet_cherry_Pp2_23950822		2	23950822	39.98	65.26		sweet			m	u
ss490550513	RosBREED_snp_sweet_cherry_Pp2_23994514		2	23994514	40.1	65.5		sweet			m	u
ss490550517	RosBREED_snp_sweet_cherry_Pp2_24013355		2	24013355	40.15	65.61		sweet			0.0677966	0.347
ss490550521	RosBREED_snp_sweet_cherry_Pp2_24033313		2	24033313	40.2	65.73		sweet			0.483051	u
ss490550525	RosBREED_snp_sweet_cherry_Pp2_24077932		2	24077932	40.32	65.98		sweet			f	u
ss490550529	RosBREED_snp_sweet_cherry_Pp2_24131520		2	24131520	40.46	66.28		sweet			0.305085	0.027
ss490550533	RosBREED_snp_sweet_cherry_Pp2_24170896		2	24170896	40.57	66.51		sweet			m	m
ss490547548	RosBREED_snp_tart_cherry_a_Pp2_24171255		2	24171255	40.57	66.51		sour	avium		m	0.486
ss490550537	RosBREED_snp_sweet_cherry_Pp2_24195483		2	24195483	40.63	66.65		sweet			m	u
ss490547551	RosBREED_snp_tart_cherry_a_Pp2_24214165		2	24214165	40.68	66.75		sour	avium		m	0.5
ss490550541	RosBREED_snp_sweet_cherry_Pp2_24232655		2	24232655	40.73	66.86		sweet			m	m
ss490550545	RosBREED_snp_sweet_cherry_Pp2_24257448		2	24257448	40.8	67		sweet			m	u
ss490547555	RosBREED_snp_tart_cherry_f_Pp2_24276611		2	24276611	40.85	67.11		sour	fruticosa		m	0.271
ss490550549	RosBREED_snp_sweet_cherry_Pp2_24290859		2	24290859	40.89	67.19		sweet			m	m
ss490550553	RosBREED_snp_sweet_cherry_Pp2_24314510		2	24314510	40.95	67.32		sweet			m	u
ss490550558	RosBREED_snp_sweet_cherry_Pp2_24338009		2	24338009	41.02	67.46		sweet			m	0.486
ss490547559	RosBREED_snp_tart_cherry_a_Pp2_24342576		2	24342576	41.03	67.48		sour	avium		m	0.486
ss490550562	RosBREED_snp_sweet_cherry_Pp2_24376028		2	24376028	41.12	67.67		sweet			m	u
ss490547563	RosBREED_snp_tart_cherry_f_Pp2_24426158		2	24426158	41.25	67.96		sour	fruticosa		m	0.209
ss490550566	RosBREED_snp_sweet_cherry_Pp2_24433474		2	24433474	41.27	68		sweet			m	m
ss490550570	RosBREED_snp_sweet_cherry_Pp2_24467053		2	24467053	41.36	68.19		sweet			m	m
ss490550574	RosBREED_snp_sweet_cherry_Pp2_24491772		2	24491772	41.43	68.33		sweet			m	m
ss490547567	RosBREED_snp_tart_cherry_f_Pp2_24498934		2	24498934	41.45	68.37		sour	fruticosa		m	0.486
ss490550577	RosBREED_snp_sweet_cherry_Pp2_24536908		2	24536908	41.55	68.59		sweet			0.211864	0.458
ss490550580	RosBREED_snp_sweet_cherry_Pp2_24555491		2	24555491	41.6	68.69		sweet			0.279661	0.473
ss490547571	RosBREED_snp_tart_cherry_a_Pp2_24583060		2	24583060	41.67	68.85		sour	avium		f	u
ss490550584	RosBREED_snp_sweet_cherry_Pp2_24624179		2	24624179	41.78	69.08		sweet			0.271186	u
ss490550588	RosBREED_snp_sweet_cherry_Pp2_24645611		2	24645611	41.84	69.21		sweet			0.279661	0.486
ss490550592	RosBREED_snp_sweet_cherry_Pp2_24707507		2	24707507	42.01	69.56		sweet			m	0.271
ss490550596	RosBREED_snp_sweet_cherry_Pp2_24733710		2	24733710	42.08	69.71		sweet			m	m
ss490547575	RosBREED_snp_tart_cherry_f_Pp2_24757071		2	24757071	42.14	69.84		sour	fruticosa		m	0.209
ss490550598	RosBREED_snp_sweet_cherry_Pp2_24770915		2	24770915	42.17	69.92		sweet			m	m
ss490550602	RosBREED_snp_sweet_cherry_Pp2_24798062		2	24798062	42.25	70.07		sweet			f	f
ss490550606	RosBREED_snp_sweet_cherry_Pp2_24821249		2	24821249	42.31	70.21		sweet			m	m
ss490547579	RosBREED_snp_tart_cherry_a_Pp2_24832971		2	24832971	42.34	70.27		sour	avium		m	0.486
ss490550610	RosBREED_snp_sweet_cherry_Pp2_24856171		2	24856171	42.4	70.4		sweet			m	0.486
ss490547583	RosBREED_snp_tart_cherry_f_Pp2_24867853		2	24867853	42.43	70.47		sour	fruticosa		m	0.473
ss490550614	RosBREED_snp_sweet_cherry_Pp2_24888317		2	24888317	42.49	70.59		sweet			m	m
ss490550618	RosBREED_snp_sweet_cherry_Pp2_24916918		2	24916918	42.57	70.75		sweet			m	m
ss490550622	RosBREED_snp_sweet_cherry_Pp2_24946685		2	24946685	42.65	70.92		sweet			m	0.493
ss490547587	RosBREED_snp_tart_cherry_a_Pp2_24957203		2	24957203	42.67	70.98		sour	avium		m	m
ss490547591	RosBREED_snp_tart_cherry_f_Pp2_24968923		2	24968923	42.71	71.04		sour	fruticosa		m	m
ss490550626	RosBREED_snp_sweet_cherry_Pp2_25004410		2	25004410	42.8	71.25		sweet			0.440678	u
ss490550631	RosBREED_snp_sweet_cherry_Pp2_25030912		2	25030912	42.87	71.4		sweet			m	m
ss490550635	RosBREED_snp_sweet_cherry_Pp2_25062391		2	25062391	42.96	71.58		sweet			m	m
ss490550639	RosBREED_snp_sweet_cherry_Pp2_25094581		2	25094581	43.04	71.76		sweet			m	m
ss490550643	RosBREED_snp_sweet_cherry_Pp2_25131848		2	25131848	43.14	71.97		sweet			f	u
ss490550647	RosBREED_snp_sweet_cherry_Pp2_25154477		2	25154477	43.21	72.1		sweet			m	m
ss490550651	RosBREED_snp_sweet_cherry_Pp2_25180178		2	25180178	43.67	72.25		sweet			m	0.473
ss490547595	RosBREED_snp_tart_cherry_a_Pp2_25199256		2	25199256	44.02	72.35		sour	avium		m	u
ss490550656	RosBREED_snp_sweet_cherry_Pp2_25257885		2	25257885	44.79	72.69		sweet			m	m
ss490547600	RosBREED_snp_tart_cherry_a_Pp2_25262427		2	25262427	44.82	72.71		sour	avium		m	0.48
ss490550660	RosBREED_snp_sweet_cherry_Pp2_25275751		2	25275751	44.91	72.79		sweet			m	m
ss490550664	RosBREED_snp_sweet_cherry_Pp2_25304805		2	25304805	45.12	72.95		sweet			m	m
ss490550667	RosBREED_snp_sweet_cherry_Pp2_25339982		2	25339982	45.37	73.15		sweet			m	0.472
ss490550671	RosBREED_snp_sweet_cherry_Pp2_25365044		2	25365044	45.45	73.3		sweet			m	m
ss490547604	RosBREED_snp_tart_cherry_f_Pp2_25379106		2	25379106	45.49	73.38		sour	fruticosa		m	0.203
ss490550675	RosBREED_snp_sweet_cherry_Pp2_25398232		2	25398232	45.53	73.49		sweet			m	u
ss490547608	RosBREED_snp_tart_cherry_a_Pp2_25403395		2	25403395	45.55	73.51		sour	avium		0.5	f
ss490550679	RosBREED_snp_sweet_cherry_Pp2_25415593		2	25415593	45.58	73.58		sweet			m	m
ss490547612	RosBREED_snp_tart_cherry_f_Pp2_25465755		2	25465755	45.7	73.87		sour	fruticosa		m	0.201
ss490550683	RosBREED_snp_sweet_cherry_Pp2_25467095		2	25467095	45.71	73.88		sweet			m	0.203
ss490550687	RosBREED_snp_sweet_cherry_Pp2_25483050		2	25483050	45.75	73.97		sweet			m	m
ss490550691	RosBREED_snp_sweet_cherry_Pp2_25512709		2	25512709	45.82	74.14		sweet			0.491525	0.382
ss490550695	RosBREED_snp_sweet_cherry_Pp2_25543726		2	25543726	45.9	74.31		sweet			m	0.466
ss490547616	RosBREED_snp_tart_cherry_f_Pp2_25548735		2	25548735	45.91	74.34		sour	fruticosa		m	0.264
ss490550699	RosBREED_snp_sweet_cherry_Pp2_25563110		2	25563110	45.94	74.42		sweet			m	m
ss490550703	RosBREED_snp_sweet_cherry_Pp2_25603947		2	25603947	46.05	74.66		sweet			m	u
ss490547620	RosBREED_snp_tart_cherry_a_Pp2_25623973		2	25623973	46.1	74.77		sour	avium		m	0.479
ss490550707	RosBREED_snp_sweet_cherry_Pp2_25633209		2	25633209	46.12	74.82		sweet			m	0.466
ss490550711	RosBREED_snp_sweet_cherry_Pp2_25666699		2	25666699	46.2	75.01		sweet			m	m
ss490550715	RosBREED_snp_sweet_cherry_Pp2_25684047		2	25684047	46.25	75.11		sweet			m	m
ss490550719	RosBREED_snp_sweet_cherry_Pp2_25715191		2	25715191	46.32	75.29		sweet			m	m
ss490547624	RosBREED_snp_tart_cherry_a_Pp2_25739706		2	25739706	46.38	75.43		sour	avium		m	0.472
ss490547628	RosBREED_snp_tart_cherry_f_Pp2_25740184		2	25740184	46.39	75.43		sour	fruticosa		m	m
ss490550723	RosBREED_snp_sweet_cherry_Pp2_25752164		2	25752164	46.42	75.5		sweet			m	0.472
ss490550727	RosBREED_snp_sweet_cherry_Pp2_25783048		2	25783048	46.49	75.67		sweet			m	u
ss490550731	RosBREED_snp_sweet_cherry_Pp2_25813283		2	25813283	46.57	75.85		sweet			0.211864	0.297
ss490547632	RosBREED_snp_tart_cherry_a_Pp2_25835966		2	25835966	46.62	75.97		sour	avium		m	u
ss490550735	RosBREED_snp_sweet_cherry_Pp2_25843182		2	25843182	46.64	76.02		sweet			m	u
ss490550739	RosBREED_snp_sweet_cherry_Pp2_25872078		2	25872078	46.71	76.18		sweet			m	0.264
ss490550743	RosBREED_snp_sweet_cherry_Pp2_25904150		2	25904150	46.79	76.36		sweet			m	m
ss490547636	RosBREED_snp_tart_cherry_f_Pp2_25913114		2	25913114	46.82	76.41		sour	fruticosa		m	m
ss490550747	RosBREED_snp_sweet_cherry_Pp2_25929683		2	25929683	46.86	76.51		sweet			m	m
ss490550751	RosBREED_snp_sweet_cherry_Pp2_25963247		2	25963247	46.94	76.7		sweet			m	m
ss490550755	RosBREED_snp_sweet_cherry_Pp2_25980153		2	25980153	46.98	76.79		sweet			m	m
ss490547640	RosBREED_snp_tart_cherry_a_Pp2_25999839		2	25999839	47.03	76.91		sour	avium		m	u
ss490547644	RosBREED_snp_tart_cherry_f_Pp2_26001625		2	26001625	47.04	76.92		sour	fruticosa		m	0.466
ss490550759	RosBREED_snp_sweet_cherry_Pp2_26021010		2	26021010	47.08	77.03		sweet			0.211864	0.493
ss490550763	RosBREED_snp_sweet_cherry_Pp2_26049219		2	26049219	47.15	77.19		sweet			m	0.473
ss490550767	RosBREED_snp_sweet_cherry_Pp2_26078689		2	26078689	47.23	77.35		sweet			m	m
ss490547648	RosBREED_snp_tart_cherry_a_Pp2_26081257		2	26081257	47.23	77.37		sour	avium		0.144068	u
ss490550771	RosBREED_snp_sweet_cherry_Pp2_26105493		2	26105493	47.29	77.51		sweet			m	m
ss490550775	RosBREED_snp_sweet_cherry_Pp2_26134708		2	26134708	47.37	77.67		sweet			f	m
ss490547652	RosBREED_snp_tart_cherry_a_Pp2_26172736		2	26172736	47.46	77.89		sour	avium		m	0.472
ss490550779	RosBREED_snp_sweet_cherry_Pp2_26173209		2	26173209	47.46	77.89		sweet			m	0.472
ss490550783	RosBREED_snp_sweet_cherry_Pp2_26196653		2	26196653	47.52	78.03		sweet			0.0677966	0.493
ss490550787	RosBREED_snp_sweet_cherry_Pp2_26237047		2	26237047	47.67	78.25		sweet			m	u
ss490550791	RosBREED_snp_sweet_cherry_Pp2_26262234		2	26262234	47.88	78.4		sweet			m	m
ss490547656	RosBREED_snp_tart_cherry_a_Pp2_26309491		2	26309491	48.27	78.67		sour	avium		m	0.473
ss490550794	RosBREED_snp_sweet_cherry_Pp2_26319464		2	26319464	48.36	78.72		sweet			m	m
ss490559255	RosCOS2370-108_snp_sweet_cherry_Pp2_26346122		2	26346122	48.58	78.87		sweet			0.449153	0.16
ss490550799	RosBREED_snp_sweet_cherry_Pp2_26354718		2	26354718	48.6	78.89		sweet			m	0.216
ss490550803	RosBREED_snp_sweet_cherry_Pp2_26412463		2	26412463	48.6	78.89		sweet			m	m
ss490550807	RosBREED_snp_sweet_cherry_Pp2_26451036		2	26451036	48.6	78.89		sweet			f	u
ss490550810	RosBREED_snp_sweet_cherry_Pp2_26499668		2	26499668	48.6	78.89		sweet			m	m
ss490550815	RosBREED_snp_sweet_cherry_Pp2_26559510		2	26559510	48.6	78.89		sweet			m	m
ss490547660	RosBREED_snp_tart_cherry_a_Pp2_26561579		2	26561579	48.6	78.89		sour	avium		m	u
ss490550818	RosBREED_snp_sweet_cherry_Pp2_26603989		2	26603989	48.6	78.89		sweet			m	0.25
ss490550822	RosBREED_snp_sweet_cherry_Pp2_26640380		2	26640380	48.6	78.89		sweet			m	0.472
ss490550827	RosBREED_snp_sweet_cherry_Pp3_00069564		3	69564	0.28	3.84		sweet			m	m
ss490547664	RosBREED_snp_tart_cherry_a_Pp3_00072738		3	72738	0.3	4.01		sour	avium		m	u
ss490547668	RosBREED_snp_tart_cherry_f_Pp3_00083819		3	83819	0.34	4.45		sour	fruticosa		m	u
ss490550831	RosBREED_snp_sweet_cherry_Pp3_00193994		3	193994	0.79	4.66		sweet			0.432203	u
ss490550835	RosBREED_snp_sweet_cherry_Pp3_00228413		3	228413	0.93	4.73		sweet			0.0677966	0.479
ss490550839	RosBREED_snp_sweet_cherry_Pp3_00311266		3	311266	1.27	4.89		sweet			0.0254237	0.101
ss490550843	RosBREED_snp_sweet_cherry_Pp3_00387414		3	387414	1.58	5.04		sweet			0.169491	0.479
ss490547672	RosBREED_snp_tart_cherry_f_Pp3_00407421		3	407421	1.66	5.07		sour	fruticosa		m	0.108
ss490547677	RosBREED_snp_tart_cherry_a_Pp3_00408703		3	408703	1.67	5.08		sour	avium		m	0.463
ss490550847	RosBREED_snp_sweet_cherry_Pp3_00461607		3	461607	1.89	5.18		sweet			m	0.108
ss490559410	RosCOS3679-236_snp_sweet_cherry_Pp3_00509811		3	509811	2.08	5.27		sweet			0.0847458	m
ss490559407	RosCOS3679-192_snp_sweet_cherry_Pp3_00509856		3	509856	2.08	5.27		sweet			0.135593	0.088
ss490550851	RosBREED_snp_sweet_cherry_Pp3_00511746		3	511746	2.09	5.28		sweet			m	0.209
ss490550855	RosBREED_snp_sweet_cherry_Pp3_00635021		3	635021	2.59	5.52		sweet			0.169491	0.479
ss490550859	RosBREED_snp_sweet_cherry_Pp3_00684534		3	684534	2.8	5.61		sweet			f	u
ss490547681	RosBREED_snp_tart_cherry_a_Pp3_00690292		3	690292	2.82	5.62		sour	avium		m	u
ss490550864	RosBREED_snp_sweet_cherry_Pp3_00791202		3	791202	3.23	5.82		sweet			m	u
ss490550868	RosBREED_snp_sweet_cherry_Pp3_00860078		3	860078	3.51	5.95		sweet			m	0.48
ss490550872	RosBREED_snp_sweet_cherry_Pp3_00939852		3	939852	3.84	6.11		sweet			f	u
ss490550875	RosBREED_snp_sweet_cherry_Pp3_01008652		3	1008652	4.12	6.24		sweet			0.254237	u
ss490550879	RosBREED_snp_sweet_cherry_Pp3_01113677		3	1113677	4.55	6.44		sweet			m	m
ss490547685	RosBREED_snp_tart_cherry_a_Pp3_01137810		3	1137810	4.65	6.49		sour	avium		m	0.479
ss490550883	RosBREED_snp_sweet_cherry_Pp3_01174681		3	1174681	4.8	6.56		sweet			0.457627	0.432
ss490547689	RosBREED_snp_tart_cherry_f_Pp3_01182045		3	1182045	4.83	6.58		sour	fruticosa		m	0.209
ss490550887	RosBREED_snp_sweet_cherry_Pp3_01257143		3	1257143	5.14	6.72		sweet			0.449153	0.081
ss490550891	RosBREED_snp_sweet_cherry_Pp3_01331605		3	1331605	5.44	6.87		sweet			m	m
ss490547693	RosBREED_snp_tart_cherry_f_Pp3_01356250		3	1356250	5.54	6.92		sour	fruticosa		m	u
ss490547697	RosBREED_snp_tart_cherry_a_Pp3_01409656		3	1409656	5.76	7.02		sour	avium		m	0.313
ss490550895	RosBREED_snp_sweet_cherry_Pp3_01414476		3	1414476	5.78	7.03		sweet			m	0.209
ss490559019	RosCOS1311-281_snp_sweet_cherry_Pp3_01427813		3	1427813	5.83	7.05		sweet			0.279661	u
ss490559016	RosCOS1311-280_snp_sweet_cherry_Pp3_01427814		3	1427814	5.83	7.05		sweet			0.279661	u
ss490550899	RosBREED_snp_sweet_cherry_Pp3_01439124		3	1439124	5.88	7.14		sweet			m	0.479
ss490550903	RosBREED_snp_sweet_cherry_Pp3_01447556		3	1447556	5.91	7.2		sweet			m	m
ss490550906	RosBREED_snp_sweet_cherry_Pp3_01476283		3	1476283	6.03	7.42		sweet			m	0.479
ss490547699	RosBREED_snp_tart_cherry_a_Pp3_01487618		3	1487618	6.08	7.5		sour	avium		m	0.48
ss490550910	RosBREED_snp_sweet_cherry_Pp3_01494588		3	1494588	6.1	7.56		sweet			m	0.479
ss490547703	RosBREED_snp_tart_cherry_f_Pp3_01496302		3	1496302	6.11	7.57		sour	fruticosa		m	0.216
ss490550913	RosBREED_snp_sweet_cherry_Pp3_01518015		3	1518015	6.2	7.73		sweet			m	m
[truncated: 3,703 more rows]
