# Supplementary material for: Development and Evaluation of a Genome-Wide 6K SNP Array for Diploid Sweet Cherry and Tetraploid Sour Cherry
Source: PLoS One. 2012 Dec 20;7(12):e48305. doi: 10.1371/journal.pone.0048305 (PMC3527432; doi:10.1371/journal.pone.0048305)
Supplement: Table S6 — Markers of the Prunus reference T×E genetic map [3] used for estimating genetic positions of cherry 6K array SNPs. (XLSX) [file pone.0048305.s006.xlsx]

## Sheet: Table S6
Table S6. Markers of the Prunus reference T×E genetic map [3] used for estimating genetic positions of cherry 6K array SNPs.
Marker name	Linkage group	Genetic position (cM)	Physical position (bp)
CPPCT016	1	1.3	579334
EPDCU3122	1	2.5	1207146
AC24	1	4.3	2463669
AG109	1	5.1	2591246
CPDCT042	1	7.1	3433218
AG51	1	12.6	8822237
pchcms4	1	13.6	9510845
EPDCU5100	1	14.5	11171058
CPPCT027	1	23.1	12409317
AC47	1	25.8	15054295
CPSCT036	1	28.6	21862226
CPSCT027	1	29.2	22035955
CPPCT049	1	31.2	22813178
FG16	1	33.4	25188931
CPSCT024	1	36.6	27083599
CPDCT024	1	37.2	27190581
pchgms3	1	37.5	27691861
CPPCT034	1	40.5	30370800
AG113	1	41.3	30731002
AG30	1	42.9	31274659
AG47	1	43.7	31776629
EPDCU3489	1	46.7	33027380
BPPCT027	1	47.3	33041076
AG105	1	48	33128052
AG44	1	48.6	33335438
CPPCT045	1	49.8	34517353
BPPCT016	1	55.2	36074785
CPPCT042	1	62.5	39307938
EPDCU2862	1	66.5	39371824
FG8	1	73.1	41577461
BPPCT028	1	77.4	45685116
AC33	2	7.9	3719368
CPDCT044	2	12.5	9968143
AG21	2	19.2	15128773
BPPCT001	2	20.9	16134154
CPSCT044	2	23.6	17217107
AG20	2	24.3	17517135
BPPCT013	2	25	17931601
PC5	2	26.4	19332080
PC9	2	26.4	19422684
AC27	2	27.8	19890804
CPDCT004	2	27.8	19912907
pchgms1	2	35.1	21255417
CPPCT043	2	38	22248468
CPSCT021	2	39.4	23734599
CPSCT031	2	43.2	25153727
FG201	2	44.6	25231829
CPSCT023	2	45.4	25344283
Omt1	2	47.6	26228161
CPSCT034	2	48.6	26348777
BPPCT007	3	11.2	2741939
CPDCT047	3	13.5	3921124
BPPCT039	3	18	5802709
EPDCU3083	3	19.8	6458850
AG57	3	25.6	9259448
CPDCT008	3	28.4	10023959
CC12	3	31.9	13838812
AG1	3	33	15344792
CC8	3	34.4	15621262
CPDCT025	3	36.4	16942524
AG106	3	37.1	18583873
FG38	3	39.2	18859838
FG22	3	41.3	19139026
CPDCT027	3	46.4	21673731
BPPCT010	4	2.1	227707
CC47	4	5.4	1365721
pchgms2	4	7	2086474
CPPCT028	4	11	2086534
CC124	4	11.3	3725825
CPDCT045	4	16.8	6205903
BPPCT040	4	18.4	6460443
pchgms5	4	24.1	7602775
CC3	4	26.9	8231837
CC59	4	28.3	8457573
CPPCT003	4	33.2	9833190
CPPCT003	4	34.1	9833190
FG3	4	37.7	10919164
CC138	4	39.8	11006986
CPPCT046	4	45.4	14476745
PC1	4	49.9	18626606
BPPCT035	4	50.9	19151509
CPSCT005	4	53.8	29887942
CPPCT040	5	1.5	993617
CPPCT004	5	3.1	2680812
CPSCT011	5	5.2	4162457
AG63	5	11	6367973
AC9	5	14	8752877
AG114	5	15.2	8944055
AG25	5	18	9651355
CPPCT009	5	20.4	10627058
PC14	5	20.6	10740962
CPSCT006	5	21.7	11533644
BPPCT037	5	25.6	12312049
pchgms4	5	26.7	12665818
CPPCT013	5	29.2	12835904
CPDCT016	5	30.7	13147442
BPPCT038	5	32.9	14658198
CPSCT030	5	35.6	15126681
BPPCT014	5	44	16626108
AG33	5	49.1	18299744
CPPCT008	6	8.7	489850
FG1	6	17.8	6897801
BPPCT008	6	30.1	10280088
BPPCT009	6	33.3	11863113
AC8	6	34.5	14536298
CPSCT012	6	36.2	16098467
AG26	6	39.3	17584492
CPPCT023	6	41.5	18586317
pchcms5	6	44.7	19166407
BPPCT025	6	56.4	21129947
CPPCT047	6	58.9	21583770
PC73	6	62.7	22948014
LTP2	6	74.2	25070009
PGL	6	74.3	25400345
FG209	6	79.6	26690002
CPPCT030	6	80.2	26851012
AG111	6	82.1	28734498
AG101	7	10.3	3515203
CPPCT039	7	14.1	8338791
CPPCT050	7	18.6	9658368
CPSCT026	7	22.3	10978397
CPSCT033	7	28.4	14096733
CPPCT037	7	29.6	14532786
CPPCT033	7	38.9	16702195
CPSCT042	7	41.3	17083611
AG60	7	42.5	17275758
PS8	7	49	18537822
pchcms2	7	51.4	19089997
FG27	7	59.5	20459194
CPPCT017	7	61.8	20899157
EPDCU3392	7	64.7	21681912
CC132	7	67.6	22632187
CPSCT018	8	0	123201
AG2	8	6.6	1545399
CPPCT019	8	7.8	1875670
AG112	8	13	3583449
BPPCT006	8	14.1	5982783
CPDCT034	8	16.8	7943526
CPPCT035	8	18.8	10926131
FG230	8	20.8	11481814
EPDCU3516	8	22.8	12116301
CPPCT006	8	24.8	13659021
AC22	8	26.1	13910553
PC101	8	29.3	14529256
AG4	8	30.1	14710485
AC48	8	39.1	17001234
FG37	8	40.9	17211843
CPDCT023	8	42.6	17580793
EPDCU3454	8	46.7	18639388
AG49	8	49.1	19023898
AC26	8	51.5	19219333
AG14	8	53.1	19719269
EPDCU3117	8	54.7	20218634
