# Supplementary material for: Development and Evaluation of a Genome-Wide 6K SNP Array for Diploid Sweet Cherry and Tetraploid Sour Cherry
Source: PLoS One. 2012 Dec 20;7(12):e48305. doi: 10.1371/journal.pone.0048305 (PMC3527432; doi:10.1371/journal.pone.0048305)
Supplement: Table S7 — Markers of the sweet cherry genetic map [6] used for estimating genetic positions of cherry 6K array SNPs. (XLSX) [file pone.0048305.s007.xlsx]

## Sheet: Table S7
Table S7. Markers of the sweet cherry genetic map [6] used for estimating genetic positions of cherry 6K array SNPs.
Marker name	Linkage group	Genetic position (cM)	Physical position (bp)
CPPCT016	1	0	579334
EMPA001	1	46.45	10045219
EMPA005	1	53.283	10425477
EPDCU5100	1	61.975	11171058
RosCOS1084-357	1	71.95	16608849
RosCOS0547-123	1	72.782	19104586
RosCOS2143-270	1	75.252	21773370
CPSCT027	1	80.455	22035955
RosCOS1756-104	1	97.495	27721194
PR101	1	105.692	3.20939e+07
RosCOS2622-075	1	116.785	33117964
RosCOS1549-381	1	127.131	34192500
RosCOS3696-143	1	129.118	34500278
RosCOS1380-078	1	133.368	35557764
RosCOS0502-134	1	134.846	35635393
RosCOS1169-212	1	149.935	37078592
RosCOS2373-074	1	152.403	39849154
EPPB4213	1	157.606	39910937
EMPA011	1	171.404	39972680
RosCOS1139-344	1	175.952	43832881
RosCOS1232-107	1	177.486	44008658
EPPCU6536	2	0	3719160
MA069a	2	11.333	13692647
RosCOS1634-146	2	15.419	15532481
BPPCT002	2	21.618	16536687
MA005c	2	24.457	16847286
RosCOS1276-211	2	28.591	18681519
MA007a	2	50.393	20981887
UDA-005	2	55.471	22229771
CPSCT034	2	78.89	26348777
RosCOS3794-267	3	4.441	80548
RosCOS1311-281	3	7.054	1427813
RosCOS2386-053	3	24.811	3792169
RosCOS3819-166	3	29.413	4571814
EPDCU3083	3	31.15	6458850
MA039a	3	49.098	12428379
RosCOS3766-391	3	62.848	13878008
EMPA014	3	83.633	20078204
EMPA015	4	0	97592
M12a	4	32.688	9208608
RosCOS1132-199	4	39.585	13089513
RosCOS0544-363	4	50.648	17859661
RosCOS1616-297	5	6.202	1709155
RosCOS1551-132	5	13.107	3469706
BPPCT026	5	16.864	4388777
RosCOS1500-271	5	29.263	9393638
EMPaS11	5	44.138	11848645
BPPCT037	5	48.549	12312049
EPDCU5183	5	58.747	13859578
RosCOS1765-517	5	75.378	15546701
BPPCT014	5	75.592	1.66261e+07
RosCOS2612-494	5	83.357	18375587
RosCOS3322-362	6	0	3912623
RosCOS2092-343	6	18.375	7023454
RosCOS0474-373	6	26.206	7046143
BPPCT008	6	38.128	10280088
RosCOS2633-111	6	50.064	14662633
RosCOS1983-562	6	63.332	19912831
EPPCU3090	6	72.629	20732985
PR86	6	74.365	21032765
RosCOS1124-244	6	77.669	22953307
RosCOS2586-117	6	85.944	23810925
RosCOS2697-105	6	94.055	26507585
RosCOS3342-211	7	0	4466543
RosCOS1674-211	7	11.478	8149569
CPPCT022	7	15.002	10225365
RosCOS1089-100	7	41.719	15241465
RosCOS1148-321	7	47.896	1.62838e+07
CPPCT033	7	51.517	16702195
RosCOS1241-314	7	52.619	16938107
RosCOS1396-293	7	55.975	17855135
RosCOS0921-061	7	62.105	20819979
EPDCU3392	7	84.753	21681912
RosCOS3030-443	8	0	241379
RosCOS1154-267	8	30.962	12227080
CPPCT006	8	37.632	13659021
RosCOS1338-411	8	60.122	1.6036e+07
EPPCU4726	8	62.253	1.67709e+07
pchgms49	8	77.3	19466957
RosCOS2609-335	8	82.203	21312059
